# Supplementary material for: 2,5-Bis(4-meth­oxy­phen­yl)-1,3,4-oxadiazole
Source: Acta Crystallogr Sect E Struct Rep Online. 2010 Nov 6;66(Pt 12):o3072. doi: 10.1107/S1600536810044405 (PMC3011497; doi:10.1107/S1600536810044405)
Supplement: Supplementary file 2 [file e-66-o3072-Isup2.hkl]

# 
# h,k,l, Fc-squared, Fo-squared, sigma(Fo-squared) and status flag 
# 
data_I
_shelx_title ' bk55m in P2(1)/c (100K)' 
_shelx_refln_list_code          4 
_shelx_F_calc_maximum      305.25 
_exptl_crystal_F_000       592.00 
_reflns_d_resolution_high  0.6656 
 
loop_ 
 _symmetry_equiv_pos_as_xyz 
 'x, y, z' 
 '-x, y+1/2, -z+1/2' 
 '-x, -y, -z' 
 'x, -y-1/2, z-1/2' 
 
_cell_length_a    10.7525 
_cell_length_b    11.8973 
_cell_length_c    11.6340 
_cell_angle_alpha  90.000 
_cell_angle_beta  115.434 
_cell_angle_gamma  90.000 
 
_shelx_F_squared_multiplier     1.000 
 
loop_ 
 _refln_index_h 
 _refln_index_k 
 _refln_index_l 
 _refln_F_squared_calc 
 _refln_F_squared_meas 
 _refln_F_squared_sigma 
 _refln_observed_status 
   2   0   0       73.67       78.21      2.65 o 
   3   0   0     1104.54     1125.76     10.59 o 
   4   0   0      123.27      135.47      2.71 o 
   5   0   0      790.00      783.18     10.88 o 
   6   0   0       68.73       79.80      2.51 o 
   7   0   0       25.12       34.67      2.05 o 
   8   0   0      141.54      154.89      4.79 o 
   9   0   0      432.34      438.01      7.84 o 
  10   0   0      315.13      329.70      7.08 o 
  11   0   0        0.01        2.08      1.79 o 
  12   0   0      167.58      168.25      7.44 o 
  13   0   0      723.13      763.72     17.66 o 
  14   0   0        0.92        2.67      2.35 o 
   1   1   0      368.69      399.04      4.69 o 
   2   1   0     1882.58     2043.75     21.72 o 
   3   1   0      155.25      164.70      2.43 o 
   4   1   0        0.61        0.24      0.33 o 
   5   1   0       18.86       16.47      0.90 o 
   6   1   0      113.40      132.06      3.37 o 
   7   1   0       96.56      109.68      2.29 o 
   8   1   0      101.66       94.76      2.61 o 
   9   1   0       83.25       91.93      2.47 o 
  10   1   0       78.66       80.95      2.93 o 
  11   1   0      103.51      102.32      3.40 o 
  12   1   0      148.80      151.39      4.67 o 
  13   1   0       16.17       22.10      3.41 o 
  14   1   0        0.05        1.06      1.51 o 
   0   2   0    23041.59    22484.92    311.38 o 
   1   2   0      218.73      225.36      3.47 o 
   2   2   0      145.66      130.10      2.04 o 
   3   2   0      552.09      561.41      4.63 o 
   4   2   0       57.53       62.01      1.54 o 
   5   2   0      229.96      262.06      3.17 o 
   6   2   0      891.04      948.74      7.96 o 
   7   2   0      101.59       94.10      2.12 o 
   8   2   0       17.28       19.29      1.26 o 
   9   2   0        0.22       -0.57      0.87 o 
  10   2   0       25.65       26.58      1.99 o 
  11   2   0       57.47       61.47      3.10 o 
  12   2   0       12.05       15.33      2.59 o 
  13   2   0      443.85      447.83      8.03 o 
  14   2   0       59.82       58.69      5.67 o 
   1   3   0       39.28       36.18      1.12 o 
   2   3   0        0.45        0.78      0.40 o 
   3   3   0        0.53        2.12      0.50 o 
   4   3   0        0.00       -0.26      0.26 o 
   5   3   0       87.58      100.38      1.82 o 
   6   3   0     1554.65     1668.35     11.98 o 
   7   3   0     1093.02     1176.05     10.83 o 
   8   3   0       17.68       14.92      1.36 o 
   9   3   0        1.59        3.07      0.97 o 
  10   3   0       22.55       25.94      2.01 o 
  11   3   0      111.87      116.68      3.65 o 
  12   3   0       76.64       76.82      3.61 o 
  13   3   0        0.66        1.83      1.20 o 
  14   3   0        3.33        2.60      1.46 o 
   0   4   0     4159.94     4250.00     60.77 o 
   1   4   0      258.16      262.95      3.14 o 
   2   4   0       44.25       42.21      1.32 o 
   3   4   0       97.66       95.67      1.87 o 
   4   4   0       24.15       13.98      0.94 o 
   5   4   0      134.23      166.89      3.35 o 
   6   4   0      339.98      358.10      4.88 o 
   7   4   0      211.56      202.23      3.78 o 
   8   4   0       51.97       53.34      2.31 o 
   9   4   0       68.09       72.17      2.62 o 
  10   4   0       45.33       45.35      2.60 o 
  11   4   0       30.92       32.08      2.34 o 
  12   4   0      110.54      110.54      3.89 o 
  13   4   0        0.73        0.37      1.20 o 
  14   4   0       38.53       40.62      2.73 o 
   1   5   0      753.13      816.32      9.65 o 
   2   5   0     4705.37     5003.45     32.45 o 
   3   5   0      924.31      917.48      7.70 o 
   4   5   0       12.47       12.46      0.88 o 
   5   5   0       30.88       34.23      1.49 o 
   6   5   0      541.00      572.30      6.64 o 
   7   5   0      610.56      662.57      7.66 o 
   8   5   0        6.80        9.25      1.22 o 
   9   5   0       11.97        9.32      1.37 o 
  10   5   0       37.64       40.98      2.54 o 
  11   5   0        1.14        2.71      1.14 o 
  12   5   0        7.35        5.01      1.41 o 
  13   5   0        0.83        2.68      1.39 o 
  14   5   0        2.82       10.85      2.54 o 
   0   6   0     1335.77     1688.54     19.33 o 
   1   6   0      255.91      252.00      3.42 o 
   2   6   0      251.09      276.97      3.93 o 
   3   6   0       33.01       34.13      1.37 o 
   4   6   0      302.30      289.61      3.67 o 
   5   6   0      745.53      747.75      7.76 o 
   6   6   0      141.47      131.25      3.04 o 
   7   6   0        0.89        0.61      0.67 o 
   8   6   0      143.68      137.63      3.88 o 
   9   6   0       86.73       85.59      3.98 o 
  10   6   0       41.87       45.88      2.72 o 
  11   6   0       47.04       49.40      2.98 o 
  12   6   0       52.89       56.02      3.31 o 
  13   6   0       59.01       53.37      3.40 o 
   1   7   0      893.24      986.09      8.00 o 
   2   7   0       57.78       72.06      2.66 o 
   3   7   0      130.50       99.56      2.23 o 
   4   7   0      217.75      208.76      3.63 o 
   5   7   0        2.30        4.24      0.74 o 
   6   7   0      187.52      178.20      4.07 o 
   7   7   0       86.55       85.70      3.01 o 
   8   7   0       35.13       36.38      2.45 o 
   9   7   0      121.89      126.24      3.64 o 
  10   7   0       50.25       43.97      2.70 o 
  11   7   0        3.58        4.26      1.31 o 
  12   7   0        4.96        3.45      1.37 o 
  13   7   0       14.08       15.06      2.07 o 
   0   8   0     1017.14     1083.08     14.34 o 
   1   8   0      104.42       99.78      1.86 o 
   2   8   0      102.82       93.45      3.36 o 
   3   8   0       16.53       18.82      1.26 o 
   4   8   0       19.32       16.09      1.38 o 
   5   8   0     1168.16     1143.11      9.82 o 
   6   8   0       20.16       17.00      2.01 o 
   7   8   0      114.57      112.40      3.52 o 
   8   8   0     1214.13     1189.74     13.68 o 
   9   8   0      368.52      344.59      6.80 o 
  10   8   0       89.42       86.42      3.68 o 
  11   8   0       15.01       12.73      1.97 o 
  12   8   0        9.48        6.40      1.74 o 
  13   8   0        0.26       -0.29      1.26 o 
   1   9   0        0.21        0.07      0.39 o 
   2   9   0        4.67        7.25      0.94 o 
   3   9   0      200.02      184.99      3.40 o 
   4   9   0       18.26       14.14      1.20 o 
   5   9   0       11.56        8.80      1.09 o 
   6   9   0        6.97        9.44      1.44 o 
   7   9   0       24.94       23.67      2.06 o 
   8   9   0       12.53       12.37      1.73 o 
   9   9   0        0.19        2.74      1.25 o 
  10   9   0        1.98        2.47      1.31 o 
  11   9   0       23.30       20.81      2.41 o 
  12   9   0       39.71       48.52      3.61 o 
   0  10   0      258.73      277.94      4.92 o 
   1  10   0      281.92      269.37      5.87 o 
   2  10   0       49.25       40.51      1.86 o 
   3  10   0      127.94      105.94      2.68 o 
   4  10   0        7.49       12.46      1.15 o 
   5  10   0      702.20      673.64      7.29 o 
   6  10   0      306.21      309.17      5.27 o 
   7  10   0        1.92        3.64      1.23 o 
   8  10   0      218.42      215.25      5.35 o 
   9  10   0        0.04        0.17      1.34 o 
  10  10   0        0.02        0.13      1.14 o 
  11  10   0       18.87       23.58      2.58 o 
  12  10   0        3.52        3.52      1.72 o 
   1  11   0      269.22      233.85      3.73 o 
   2  11   0      598.17      522.22      7.12 o 
   3  11   0      118.63      112.32      2.88 o 
   4  11   0       49.70       47.02      2.05 o 
   5  11   0       95.93       90.39      2.97 o 
   6  11   0       30.73       27.83      2.59 o 
   7  11   0        7.96        6.47      1.46 o 
   8  11   0       40.30       37.90      2.82 o 
   9  11   0       76.03       81.42      4.49 o 
  10  11   0        0.20       -0.63      1.19 o 
  11  11   0        3.66        3.92      1.66 o 
   0  12   0      251.67      215.17      5.95 o 
   1  12   0      225.69      227.61      8.54 o 
   2  12   0       13.36       11.60      1.76 o 
   3  12   0       35.69       30.71      2.24 o 
   4  12   0       17.75       22.08      1.57 o 
   5  12   0        0.15        0.60      0.71 o 
   6  12   0      150.49      157.43      3.96 o 
   7  12   0       15.04       14.28      1.95 o 
   8  12   0        0.01       -0.68      1.14 o 
   9  12   0       20.57       17.82      2.22 o 
  10  12   0       47.39       50.76      3.78 o 
   1  13   0      113.45       82.72      2.25 o 
   2  13   0       59.17       49.11      2.79 o 
   3  13   0       73.81       82.94      3.16 o 
   4  13   0       21.24       23.48      1.57 o 
   5  13   0       65.70       64.31      2.91 o 
   6  13   0        0.95        1.59      1.03 o 
   7  13   0        9.46        9.88      2.10 o 
   8  13   0        6.00        1.97      1.40 o 
   9  13   0        2.22        1.87      1.54 o 
  10  13   0       48.15       43.65      6.70 o 
   0  14   0       68.11       58.26      3.64 o 
   1  14   0       30.62       30.21      2.16 o 
   2  14   0       14.17       15.43      1.72 o 
   3  14   0        1.86        1.19      1.25 o 
   4  14   0        7.79        7.71      1.05 o 
   5  14   0        3.32        5.84      1.16 o 
   6  14   0       45.66       52.95      3.37 o 
   7  14   0        2.35        3.37      1.36 o 
   8  14   0        2.60        2.65      1.38 o 
   9  14   0        1.16        1.23      1.49 o 
   1  15   0       26.34       33.51      1.97 o 
   2  15   0       41.04       51.44      3.15 o 
   3  15   0      136.78      149.87     10.04 o 
   4  15   0       75.39       90.70      9.52 o 
   5  15   0       10.56        8.20      1.91 o 
   6  15   0       40.57       52.15      3.52 o 
   7  15   0        1.08        2.96      1.40 o 
   0  16   0       40.75       46.22      3.66 o 
   1  16   0       21.25       25.11      2.17 o 
   2  16   0        4.14        6.52      2.23 o 
   3  16   0      275.13      330.98     15.44 o 
   4  16   0      122.64      161.11     11.10 o 
   5  16   0        0.01        1.70      3.11 o 
   6  16   0       81.14      100.40     10.26 o 
   1  17   0        4.90        5.31      1.74 o 
   2  17   0       79.47       98.88      4.13 o 
 -14   1   1       45.71       49.14      4.21 o 
 -13   1   1        9.58        9.14      1.88 o 
 -12   1   1       22.20       21.03      1.78 o 
 -11   1   1       21.76       22.13      2.12 o 
 -10   1   1        7.90        7.56      1.20 o 
  -9   1   1       30.32       34.84      1.75 o 
  -8   1   1        2.99        2.19      0.72 o 
  -7   1   1      119.11      126.21      2.39 o 
  -6   1   1        3.86        3.51      0.53 o 
  -5   1   1      125.52      123.17      2.12 o 
  -4   1   1      451.44      478.92      4.12 o 
  -3   1   1     7932.70     8283.98     78.50 o 
  -2   1   1      361.73      391.70      4.28 o 
   0   1   1      270.37      300.31      5.55 o 
   1   1   1       70.24       59.23      1.25 o 
   2   1   1     4365.40     4346.35     35.32 o 
   3   1   1        3.56        1.85      0.34 o 
   4   1   1      119.72      123.72      1.90 o 
   5   1   1       72.42       82.49      1.72 o 
   6   1   1      857.10      904.17      7.60 o 
   7   1   1      181.69      182.24      3.05 o 
   8   1   1       15.28       14.97      1.18 o 
   9   1   1       58.85       57.24      2.16 o 
  10   1   1        3.16        0.32      0.93 o 
  11   1   1      179.93      185.21      4.60 o 
  12   1   1        8.76        7.63      1.89 o 
  13   1   1        9.19        7.50      1.87 o 
  14   1   1       35.02       36.80      3.52 o 
 -14   2   1       57.47       63.01      4.27 o 
 -13   2   1       12.51       13.58      1.76 o 
 -12   2   1      145.46      137.05      3.62 o 
 -11   2   1       15.21       14.45      1.65 o 
 -10   2   1      170.92      177.13      4.06 o 
  -9   2   1      316.22      323.79      4.55 o 
  -8   2   1       24.10       26.59      1.43 o 
  -7   2   1       39.67       44.27      1.49 o 
  -6   2   1        0.47        0.98      0.40 o 
  -5   2   1     1486.54     1503.54     12.20 o 
  -4   2   1      647.06      608.28      5.12 o 
  -3   2   1      389.24      385.34      3.84 o 
  -2   2   1       45.70       49.05      1.02 o 
  -1   2   1      217.37      240.07      5.63 o 
   0   2   1    16185.95    16025.25    226.77 o 
   1   2   1        4.30        4.68      0.58 o 
   2   2   1      254.74      236.79      2.71 o 
   3   2   1        2.86        2.48      0.42 o 
   4   2   1      543.47      569.87      4.94 o 
   5   2   1        1.62        3.62      0.57 o 
   6   2   1       76.84       83.64      1.91 o 
   7   2   1        5.91        8.81      1.23 o 
   8   2   1        0.46        0.10      0.61 o 
   9   2   1      109.68      114.35      3.21 o 
  10   2   1       50.35       53.91      2.82 o 
  11   2   1      161.11      174.45      4.50 o 
  12   2   1       30.73       27.87      2.36 o 
  13   2   1      137.75      140.46      4.55 o 
  14   2   1       47.76       48.42      7.29 o 
 -14   3   1       44.78       45.64      3.02 o 
 -13   3   1       54.79       59.81      3.32 o 
 -12   3   1        8.81       11.06      1.64 o 
 -11   3   1        5.19        4.88      1.27 o 
 -10   3   1        0.24        1.80      0.89 o 
  -9   3   1        9.61       11.81      1.27 o 
  -8   3   1      222.96      244.17      5.53 o 
  -7   3   1      357.99      365.73      4.31 o 
  -6   3   1       14.65       18.80      0.97 o 
  -5   3   1      182.18      175.97      3.17 o 
  -4   3   1      290.99      309.85      3.38 o 
  -3   3   1      804.83      831.87      6.81 o 
  -2   3   1        1.05        0.78      0.41 o 
  -1   3   1     1299.59     1228.49     13.70 o 
   0   3   1     1167.99     1084.96      9.96 o 
   1   3   1     1196.95     1191.08     15.54 o 
   2   3   1      978.31     1002.05      8.72 o 
   3   3   1       72.87       81.11      2.05 o 
   4   3   1      225.37      245.88      3.81 o 
   5   3   1       12.26       19.14      0.97 o 
   6   3   1      309.88      321.51      3.93 o 
   7   3   1       62.70       58.46      2.17 o 
   8   3   1       12.93       12.41      1.31 o 
   9   3   1      114.98      115.05      3.30 o 
  10   3   1       24.81       18.82      1.80 o 
  11   3   1        9.48        9.74      1.52 o 
  12   3   1        2.27        3.94      1.33 o 
  13   3   1        7.36        7.04      2.14 o 
 -14   4   1       39.99       39.20      2.69 o 
 -13   4   1       55.71       53.57      2.93 o 
 -12   4   1       24.98       27.12      2.67 o 
 -11   4   1        9.64        7.17      1.37 o 
 -10   4   1        0.48        1.07      0.87 o 
  -9   4   1       29.96       28.99      2.41 o 
  -8   4   1        3.77        2.94      0.80 o 
  -7   4   1       76.63       78.12      2.62 o 
  -6   4   1      161.11      153.04      2.72 o 
  -5   4   1       79.05       83.57      2.03 o 
  -4   4   1     1140.14     1180.21      9.67 o 
  -3   4   1      128.56      112.52      1.77 o 
  -2   4   1        0.00        1.85      0.41 o 
  -1   4   1       14.82       21.23      1.07 o 
   0   4   1      298.38      341.66      3.52 o 
   1   4   1        7.48        9.97      0.73 o 
   2   4   1      229.34      247.73      3.48 o 
   3   4   1       88.78       92.79      2.14 o 
   4   4   1      435.58      481.57      5.99 o 
   5   4   1      880.22      963.37      8.43 o 
   6   4   1      238.75      248.94      4.58 o 
   7   4   1        1.16        1.26      0.66 o 
   8   4   1       63.72       64.11      2.46 o 
   9   4   1       26.31       24.80      1.87 o 
  10   4   1       94.98       98.74      3.32 o 
  11   4   1        0.68       -1.00      1.00 o 
  12   4   1      109.97      100.55      3.98 o 
  13   4   1      201.22      209.55      7.38 o 
 -14   5   1        6.22        6.31      1.46 o 
 -13   5   1       34.47       32.06      2.35 o 
 -12   5   1       95.94       99.09      3.80 o 
 -11   5   1       27.37       23.63      2.07 o 
 -10   5   1       15.39       16.56      1.71 o 
  -9   5   1       32.26       33.01      2.12 o 
  -8   5   1      377.72      410.77      5.92 o 
  -7   5   1        3.33        6.27      1.38 o 
  -6   5   1      123.54      118.60      3.07 o 
  -5   5   1      224.12      219.00      4.54 o 
  -4   5   1        0.67        0.09      0.35 o 
  -3   5   1       78.17       74.23      2.22 o 
  -2   5   1      899.59     1039.02      9.26 o 
  -1   5   1       65.97       74.59      2.00 o 
   0   5   1        1.84        1.36      0.37 o 
   1   5   1     1469.89     1629.71     13.27 o 
   2   5   1        5.24        7.83      0.70 o 
   3   5   1      228.41      210.76      2.88 o 
   4   5   1      219.29      239.60      3.29 o 
   5   5   1        9.23       11.56      1.34 o 
   6   5   1      196.32      201.56      4.20 o 
   7   5   1       22.59       21.06      1.67 o 
   8   5   1       30.59       28.29      1.95 o 
   9   5   1       74.06       71.69      2.88 o 
  10   5   1       11.54       11.77      1.59 o 
  11   5   1      137.91      141.50      4.21 o 
  12   5   1        7.39        7.75      1.54 o 
  13   5   1        1.07        1.41      1.38 o 
 -14   6   1       38.17       34.01      2.60 o 
 -13   6   1        2.58        3.29      1.21 o 
 -12   6   1       88.63       92.47      3.75 o 
 -11   6   1        0.44       -0.20      1.01 o 
 -10   6   1        9.27        9.65      1.44 o 
  -9   6   1       72.22       69.96      2.74 o 
  -8   6   1        0.94        0.18      1.11 o 
  -7   6   1       22.40       24.84      1.61 o 
  -6   6   1      111.13      105.61      2.60 o 
  -5   6   1       45.44       43.34      1.67 o 
  -4   6   1       18.76       29.01      1.20 o 
  -3   6   1       21.92       22.71      1.04 o 
  -2   6   1       25.00       23.07      1.68 o 
  -1   6   1     3591.17     4075.33     28.72 o 
   0   6   1      164.63      154.03      1.89 o 
   1   6   1       25.79       14.09      0.97 o 
   2   6   1      425.80      420.15      4.72 o 
   3   6   1      570.15      559.41      5.96 o 
   4   6   1       89.32       86.55      2.23 o 
   5   6   1       62.86       70.69      2.17 o 
   6   6   1        5.67        3.40      0.85 o 
   7   6   1       49.48       50.44      2.72 o 
   8   6   1      477.26      467.06      8.99 o 
   9   6   1      304.35      283.62      6.72 o 
  10   6   1       16.55       12.81      1.63 o 
  11   6   1       39.49       34.34      2.80 o 
  12   6   1       22.61       19.22      2.08 o 
  13   6   1        0.23        1.70      1.37 o 
 -13   7   1        0.79        1.08      1.33 o 
 -12   7   1      223.03      219.80      5.32 o 
 -11   7   1      235.52      238.73      5.95 o 
 -10   7   1       86.04       83.91      3.51 o 
  -9   7   1       27.19       22.75      2.76 o 
  -8   7   1       48.63       59.64      2.78 o 
  -7   7   1      210.25      209.42      5.05 o 
  -6   7   1      177.96      173.93      3.51 o 
  -5   7   1       97.83       99.24      2.23 o 
  -4   7   1       26.34       24.80      1.27 o 
  -3   7   1      165.66      140.89      2.60 o 
  -2   7   1     1903.31     2118.63     22.52 o 
  -1   7   1       88.94      107.39      2.33 o 
   0   7   1       60.14       61.17      1.52 o 
   1   7   1       13.64        6.43      0.63 o 
   2   7   1       66.34       57.61      4.46 o 
   3   7   1       81.28       75.51      2.81 o 
   4   7   1      127.23      119.48      2.74 o 
   5   7   1      108.56      104.15      3.34 o 
   6   7   1      235.23      244.97      5.42 o 
   7   7   1       23.63       20.29      1.84 o 
   8   7   1       47.98       49.15      2.62 o 
   9   7   1      151.02      162.46      4.18 o 
  10   7   1       10.37        9.24      1.52 o 
  11   7   1       31.20       27.61      3.44 o 
  12   7   1        3.84        3.59      1.34 o 
  13   7   1        1.40        1.95      2.64 o 
 -13   8   1        0.09        1.61      1.25 o 
 -12   8   1       20.46       22.92      2.24 o 
 -11   8   1       42.24       45.94      3.19 o 
 -10   8   1        0.47        1.92      1.20 o 
  -9   8   1      126.38      120.05      3.89 o 
  -8   8   1      246.17      249.78      5.33 o 
  -7   8   1      429.85      428.42      6.18 o 
  -6   8   1      411.37      385.55      5.55 o 
  -5   8   1      474.83      437.10      5.67 o 
  -4   8   1       91.84       88.45      2.28 o 
  -3   8   1       28.02       26.04      1.41 o 
  -2   8   1      278.90      292.63      4.38 o 
  -1   8   1      158.33      193.92      3.19 o 
   0   8   1       15.81       23.90      0.93 o 
   1   8   1      122.37      119.55      2.18 o 
   2   8   1        0.05        0.53      0.59 o 
   3   8   1        0.75        0.97      0.54 o 
   4   8   1      391.46      378.29      5.28 o 
   5   8   1      765.97      784.81      8.85 o 
   6   8   1       83.86       77.03      2.95 o 
   7   8   1      264.68      261.68      5.53 o 
   8   8   1      148.61      135.09      4.13 o 
   9   8   1       47.22       44.63      3.00 o 
  10   8   1        1.94        1.59      1.27 o 
  11   8   1       13.01        8.72      1.89 o 
  12   8   1       14.57       15.25      2.26 o 
 -12   9   1        0.17        1.85      1.22 o 
 -11   9   1        2.48        1.99      1.11 o 
 -10   9   1       46.99       45.00      3.12 o 
  -9   9   1       17.66       15.87      1.94 o 
  -8   9   1      846.68      843.85     10.94 o 
  -7   9   1      520.69      520.45      7.11 o 
  -6   9   1        0.00        0.53      0.80 o 
  -5   9   1        9.88       10.96      1.02 o 
  -4   9   1        3.66        2.51      0.71 o 
  -3   9   1      308.43      294.46      4.30 o 
  -2   9   1      133.03      139.09      2.69 o 
  -1   9   1       60.53       60.98      1.70 o 
   0   9   1       40.55       39.62      1.18 o 
   1   9   1       51.58       30.00      1.55 o 
   2   9   1     1325.48     1228.82     15.46 o 
   3   9   1     1216.91     1149.78     10.69 o 
   4   9   1     1030.02      981.21      9.90 o 
   5   9   1      598.35      573.34      7.21 o 
   6   9   1      377.30      337.67      6.26 o 
   7   9   1        0.61        1.95      1.05 o 
   8   9   1       32.16       28.18      2.98 o 
   9   9   1        0.81        1.59      1.21 o 
  10   9   1        2.39        1.92      1.28 o 
  11   9   1       58.24       53.50      3.69 o 
  12   9   1       15.15       14.32      2.77 o 
 -12  10   1        0.03        0.65      1.21 o 
 -11  10   1        5.80        5.42      1.46 o 
 -10  10   1       39.84       47.81      3.19 o 
  -9  10   1       15.78       13.83      1.90 o 
  -8  10   1      196.09      189.52      7.96 o 
  -7  10   1      267.92      259.36      4.97 o 
  -6  10   1      544.55      537.30      6.41 o 
  -5  10   1      483.93      447.26      5.54 o 
  -4  10   1      116.89       94.12      2.35 o 
  -3  10   1        9.12        6.48      0.86 o 
  -2  10   1        3.66        3.33      0.69 o 
  -1  10   1      212.57      239.92      3.58 o 
   0  10   1      229.17      196.08      3.46 o 
   1  10   1        9.46        9.81      1.04 o 
   2  10   1       17.48       20.38      2.53 o 
   3  10   1       34.35       27.31      1.72 o 
   4  10   1      418.28      395.68      5.84 o 
   5  10   1     1462.36     1400.51     15.48 o 
   6  10   1       49.84       46.31      2.49 o 
   7  10   1       22.60       16.11      1.89 o 
   8  10   1       59.24       65.05      3.45 o 
   9  10   1       28.81       20.40      2.26 o 
  10  10   1       12.03       12.54      2.60 o 
  11  10   1        1.37        1.65      1.50 o 
 -11  11   1       18.80       20.54      2.52 o 
 -10  11   1        5.13        5.05      1.37 o 
  -9  11   1        0.53       -0.14      1.07 o 
  -8  11   1      437.49      424.50      7.67 o 
  -7  11   1      289.55      288.66      5.42 o 
  -6  11   1       20.17       16.75      1.42 o 
  -5  11   1        4.43        8.07      1.15 o 
  -4  11   1       11.06       10.66      1.00 o 
  -3  11   1       31.06       27.98      1.47 o 
  -2  11   1       21.82       10.95      1.06 o 
  -1  11   1       15.16       13.16      1.22 o 
   0  11   1       33.53       29.26      1.76 o 
   1  11   1      249.04      178.16      4.79 o 
   2  11   1       95.82       75.49      2.56 o 
   3  11   1      110.52      107.24      2.89 o 
   4  11   1       51.02       43.63      2.36 o 
   5  11   1       31.59       27.30      1.95 o 
   6  11   1        1.53        4.11      1.08 o 
   7  11   1       70.08       78.01      3.47 o 
   8  11   1        0.62        0.79      1.17 o 
   9  11   1        0.25        0.28      1.27 o 
  10  11   1       30.39       29.47      2.86 o 
  11  11   1       11.89       12.55      2.16 o 
 -11  12   1        1.02       -0.07      1.60 o 
 -10  12   1        2.59        1.77      1.36 o 
  -9  12   1       25.75       24.77      2.48 o 
  -8  12   1        1.94        1.57      1.12 o 
  -7  12   1        3.57        3.65      1.08 o 
  -6  12   1       18.08       21.68      1.51 o 
  -5  12   1        1.92        4.58      0.93 o 
  -4  12   1       66.37       53.44      2.16 o 
  -3  12   1       36.51       37.27      2.08 o 
  -2  12   1        1.00        0.33      0.74 o 
  -1  12   1      443.58      374.22      5.11 o 
   0  12   1        0.59        2.00      0.85 o 
   1  12   1        0.69        1.00      0.86 o 
   2  12   1        0.17        1.91      0.93 o 
   3  12   1       93.29       96.62      3.30 o 
   4  12   1       87.91       92.79      3.02 o 
   5  12   1       47.54       41.61      2.47 o 
   6  12   1        0.07        0.90      0.90 o 
   7  12   1       24.51       27.35      2.50 o 
   8  12   1        1.99        0.24      1.23 o 
   9  12   1       50.75       56.10      7.19 o 
  10  12   1       36.45       35.37      3.12 o 
 -10  13   1       12.95       13.89      2.98 o 
  -9  13   1        7.45        7.84      1.79 o 
  -8  13   1       17.24       15.79      3.16 o 
  -7  13   1        0.97        1.57      1.18 o 
  -6  13   1       71.18       70.99      3.08 o 
  -5  13   1        5.60        8.77      1.20 o 
  -4  13   1        5.23        2.21      0.86 o 
  -3  13   1        4.60        3.67      1.11 o 
  -2  13   1      335.03      320.38      6.61 o 
  -1  13   1       26.89       30.34      1.65 o 
   0  13   1       12.41       12.26      1.18 o 
   1  13   1        0.32        1.08      1.02 o 
   2  13   1       27.65       26.88      2.11 o 
   3  13   1      166.71      182.32      5.04 o 
   4  13   1       18.19       18.67      1.75 o 
   5  13   1        7.03        7.06      1.30 o 
   6  13   1        8.00        3.91      1.21 o 
   7  13   1        7.25        5.37      1.60 o 
   8  13   1        0.93        0.50      1.37 o 
   9  13   1       22.36       20.61      2.46 o 
  -9  14   1       11.32       14.60      2.16 o 
  -8  14   1        0.95        0.41      1.25 o 
  -7  14   1       20.11       24.33      2.51 o 
  -6  14   1       84.68       87.73      4.40 o 
  -5  14   1       11.02        8.26      1.45 o 
  -4  14   1        0.28        0.93      1.13 o 
  -3  14   1        3.77        1.29      2.20 o 
  -2  14   1        0.01        1.03      1.15 o 
  -1  14   1       70.73       53.24      3.10 o 
   0  14   1       10.04        7.78      1.11 o 
   1  14   1        7.43        5.09      1.28 o 
   2  14   1        0.16        0.73      1.22 o 
   3  14   1        1.32        0.45      1.26 o 
   4  14   1       25.37       24.26      2.05 o 
   5  14   1       82.93       81.47      3.29 o 
   6  14   1       22.64       25.33      2.22 o 
   7  14   1       45.68       57.89      3.71 o 
   8  14   1        0.55        0.85      1.44 o 
  -8  15   1        4.14        5.18      1.92 o 
  -7  15   1       91.16      104.02      4.97 o 
  -6  15   1       29.04       30.13      3.42 o 
  -5  15   1        7.19       10.56      2.02 o 
  -4  15   1       18.49       47.64      7.20 o 
  -3  15   1        0.07        0.06      1.54 o 
  -2  15   1        9.15       12.87      1.65 o 
  -1  15   1        3.07        3.91      1.38 o 
   0  15   1        0.02        2.40      1.11 o 
   1  15   1        3.50        5.15      1.29 o 
   2  15   1        4.26        3.37      1.93 o 
   3  15   1       61.01       67.33      4.26 o 
   4  15   1       49.56       58.42      4.06 o 
   5  15   1        3.38        5.08      1.19 o 
   6  15   1        3.64        4.54      1.44 o 
   7  15   1        1.17        0.71      1.33 o 
  -6  16   1       10.78       20.48      5.38 o 
  -5  16   1       14.62       15.89      4.93 o 
  -4  16   1        5.18        5.80      3.42 o 
  -3  16   1       28.09       30.38      6.87 o 
  -2  16   1       11.94        9.12      3.69 o 
  -1  16   1       13.93       22.13      2.73 o 
   0  16   1       91.51       93.05      4.25 o 
   1  16   1       35.05       48.50      2.94 o 
   2  16   1       24.13       28.32      2.02 o 
   3  16   1      185.19      208.83      8.20 o 
   4  16   1       52.22       62.79      7.76 o 
   5  16   1        5.66        7.90      3.82 o 
   6  16   1        2.72        5.81      3.13 o 
  -4  17   1        3.05        5.14      3.62 o 
  -3  17   1      164.42      205.44     19.98 o 
  -1  17   1        0.27        4.00      1.90 o 
   0  17   1       67.00       70.71      4.71 o 
   1  17   1       77.95       91.40      4.64 o 
   2  17   1        9.92       14.49      2.12 o 
 -15   0   2      102.58       91.72      8.55 o 
 -14   0   2       64.06       58.70      7.55 o 
 -13   0   2       34.14       39.93      4.61 o 
 -12   0   2       84.38       90.55      5.50 o 
 -11   0   2       67.10       59.74      3.08 o 
 -10   0   2        0.03        0.56      0.78 o 
  -9   0   2        5.89        6.62      0.99 o 
  -8   0   2        0.97       -0.81      0.91 o 
  -7   0   2        5.47        7.12      1.12 o 
  -6   0   2       36.08       43.65      3.28 o 
  -5   0   2      443.92      564.08     11.86 o 
  -4   0   2        6.84        1.54      0.58 o 
  -3   0   2     2260.88     2306.83     24.45 o 
  -2   0   2     2475.24     2670.73     27.45 o 
   0   0   2     1963.42     2073.22     20.65 o 
   1   0   2        5.37        4.72      1.09 o 
   2   0   2      404.03      405.21      6.43 o 
   3   0   2       21.73       23.46      1.59 o 
   4   0   2       78.27       78.17      2.25 o 
   5   0   2      275.76      266.92      4.75 o 
   6   0   2      308.65      327.83      7.12 o 
   7   0   2       89.28       91.16      3.20 o 
   8   0   2      854.48      865.30     13.55 o 
   9   0   2       87.92       83.74      3.53 o 
  10   0   2      201.19      228.26      6.63 o 
  11   0   2       29.26       29.69      3.78 o 
  12   0   2        1.17        5.00      2.22 o 
  13   0   2        7.15       10.36      3.05 o 
 -15   1   2       29.46       29.09      3.17 o 
 -14   1   2        6.58        8.26      1.88 o 
 -13   1   2      145.96      136.27      4.23 o 
 -12   1   2       94.88       88.36      2.94 o 
 -11   1   2       32.20       30.16      1.88 o 
 -10   1   2       19.29       19.01      1.19 o 
  -9   1   2      136.58      139.73      2.42 o 
  -8   1   2       38.75       40.97      2.13 o 
  -7   1   2        1.98        2.10      0.49 o 
  -6   1   2      957.29      991.87      7.14 o 
  -5   1   2      150.49      155.12      1.78 o 
  -4   1   2     2402.51     2602.53     13.88 o 
  -3   1   2    93175.26    79304.42    933.01 o 
  -2   1   2      579.10      655.08      8.34 o 
  -1   1   2      320.39      355.51      6.91 o 
   0   1   2      214.59      197.91      4.67 o 
   1   1   2       47.14       56.17      1.41 o 
   2   1   2      273.98      280.15      2.97 o 
   3   1   2      660.24      705.04      5.53 o 
   4   1   2      166.52      164.37      2.36 o 
   5   1   2      211.40      228.48      3.07 o 
   6   1   2      410.56      451.34      4.93 o 
   7   1   2      122.46      127.73      2.63 o 
   8   1   2        1.98        1.27      0.73 o 
   9   1   2      202.30      193.11      3.72 o 
  10   1   2     1637.19     1618.41     16.33 o 
  11   1   2        7.72        5.54      1.55 o 
  12   1   2       14.33       17.32      2.30 o 
  13   1   2       26.37       24.57      2.82 o 
 -15   2   2       96.52       98.08      5.76 o 
 -14   2   2       10.44       16.20      2.35 o 
 -13   2   2       11.47       11.21      1.45 o 
 -12   2   2       14.62       13.11      1.55 o 
 -11   2   2       48.92       43.78      2.25 o 
 -10   2   2      148.70      164.45      5.43 o 
  -9   2   2      397.11      408.02      5.15 o 
  -8   2   2       31.38       35.52      1.38 o 
  -7   2   2       11.41       16.31      0.89 o 
  -6   2   2       15.85       22.22      0.90 o 
  -5   2   2      503.09      570.15      7.05 o 
  -4   2   2        2.69        5.63      0.61 o 
  -3   2   2      731.43      756.45      7.65 o 
  -2   2   2      703.31      686.92     12.75 o 
  -1   2   2     1258.67     1414.83     22.23 o 
   0   2   2       98.34      100.71      2.34 o 
   1   2   2      289.62      260.97      5.05 o 
   2   2   2       34.65       33.04      1.97 o 
   3   2   2     1808.81     1989.89     12.83 o 
   4   2   2     1538.89     1786.40     12.10 o 
   5   2   2       32.09       25.69      1.19 o 
   6   2   2        0.47        1.14      0.51 o 
   7   2   2      211.43      219.72      3.50 o 
   8   2   2       18.43       18.44      1.37 o 
   9   2   2      155.20      158.02      3.88 o 
  10   2   2       41.74       48.62      2.75 o 
  11   2   2        0.77        0.83      1.03 o 
  12   2   2        1.95        1.17      1.24 o 
  13   2   2       15.55       11.39      2.08 o 
 -15   3   2       13.04       13.48      2.37 o 
 -14   3   2       50.68       54.37      3.29 o 
 -13   3   2        1.19        0.86      0.97 o 
 -12   3   2       18.57       19.63      1.70 o 
 -11   3   2        5.91        6.99      1.16 o 
 -10   3   2       60.63       56.55      3.04 o 
  -9   3   2      267.89      265.16      4.68 o 
  -8   3   2      133.20      148.02      2.77 o 
  -7   3   2       12.86       19.91      0.96 o 
  -6   3   2       17.57       20.85      0.97 o 
  -5   3   2        3.70        4.40      0.60 o 
  -4   3   2       10.99       14.08      0.72 o 
  -3   3   2      679.52      638.86      6.83 o 
  -2   3   2      199.84      204.96      2.11 o 
  -1   3   2        0.36        0.69      0.45 o 
   0   3   2        1.77        0.95      0.40 o 
   1   3   2      185.31      211.39      2.93 o 
   2   3   2     2457.66     2576.05     19.64 o 
   3   3   2     2887.49     3185.64     20.47 o 
   4   3   2      392.65      413.47      4.63 o 
   5   3   2       38.10       48.64      1.43 o 
   6   3   2      214.97      214.83      3.24 o 
   7   3   2       47.92       52.42      1.83 o 
   8   3   2      146.46      149.07      4.92 o 
   9   3   2       49.86       46.51      2.54 o 
  10   3   2      276.36      270.14      5.46 o 
  11   3   2      197.03      202.03      4.97 o 
  12   3   2       27.73       28.67      2.47 o 
  13   3   2        5.20        5.38      1.59 o 
 -14   4   2       12.13       10.31      1.62 o 
 -13   4   2        4.14        4.62      1.19 o 
 -12   4   2        0.00       -0.65      0.82 o 
 -11   4   2       29.50       25.87      1.88 o 
 -10   4   2      360.67      380.74      6.14 o 
  -9   4   2      590.52      623.38      7.77 o 
  -8   4   2       55.59       57.36      1.95 o 
  -7   4   2        0.01        0.43      0.48 o 
  -6   4   2      242.36      236.38      3.36 o 
  -5   4   2      709.75      738.59      6.49 o 
  -4   4   2      288.89      292.04      3.12 o 
  -3   4   2       17.16       14.73      0.57 o 
  -2   4   2       35.58       38.84      0.79 o 
  -1   4   2     2890.13     3005.59     19.60 o 
   0   4   2      467.69      495.14      4.96 o 
   1   4   2        2.38       -0.53      0.53 o 
   2   4   2        0.04       -0.15      0.36 o 
   3   4   2     1532.22     1629.82     11.40 o 
   4   4   2     2681.81     2965.90     20.68 o 
   5   4   2        3.71        3.77      0.75 o 
   6   4   2       21.40       20.33      1.46 o 
   7   4   2        5.16        7.07      1.07 o 
   8   4   2      100.18       98.87      3.47 o 
   9   4   2       19.67       21.41      1.94 o 
  10   4   2        6.23        5.98      1.34 o 
  11   4   2        1.27        3.43      1.34 o 
  12   4   2        7.40        6.57      1.58 o 
  13   4   2        2.28        1.72      1.47 o 
 -14   5   2        0.21        1.24      1.11 o 
 -13   5   2       25.37       24.64      2.09 o 
 -12   5   2        7.97        6.09      1.25 o 
 -11   5   2        2.56        1.15      0.90 o 
 -10   5   2       89.55       92.74      3.06 o 
  -9   5   2        5.96        5.17      1.19 o 
  -8   5   2      184.19      184.31      3.45 o 
  -7   5   2       20.18       19.95      1.40 o 
  -6   5   2       68.57       73.93      2.06 o 
  -5   5   2       12.11        8.97      0.74 o 
  -4   5   2      186.48      171.44      2.31 o 
  -3   5   2     1142.18     1274.76      8.89 o 
  -2   5   2     1019.52     1034.48     11.41 o 
  -1   5   2       30.54       38.53      1.06 o 
   0   5   2        4.85        5.00      0.61 o 
   1   5   2      637.50      588.80      7.24 o 
   2   5   2       34.83       32.94      1.69 o 
   3   5   2       58.00       61.86      1.59 o 
   4   5   2       44.31       44.53      1.49 o 
   5   5   2        2.32        4.05      0.74 o 
   6   5   2       84.26      101.65      3.51 o 
   7   5   2       39.55       42.18      2.24 o 
   8   5   2        5.10        8.78      1.21 o 
   9   5   2      168.04      170.82      4.75 o 
  10   5   2      207.00      200.78      4.86 o 
  11   5   2        6.64        5.87      1.44 o 
  12   5   2        7.42        5.52      1.49 o 
  13   5   2        1.84        2.56      1.53 o 
 -14   6   2        8.51        8.24      1.65 o 
 -13   6   2       29.81       25.06      2.16 o 
 -12   6   2       37.34       35.74      2.32 o 
 -11   6   2        8.97       10.49      1.44 o 
 -10   6   2      111.16      106.86      3.01 o 
  -9   6   2      175.71      173.54      3.98 o 
  -8   6   2        4.21        5.81      1.55 o 
  -7   6   2      135.41      130.39      4.22 o 
  -6   6   2      153.29      166.97      3.19 o 
  -5   6   2     1181.55     1255.21      9.55 o 
  -4   6   2     1052.12     1082.71      7.73 o 
  -3   6   2      227.14      233.52      2.66 o 
  -2   6   2     1005.36     1070.18      9.77 o 
  -1   6   2     1594.86     1800.18     11.64 o 
   0   6   2      164.37      188.10      2.56 o 
   1   6   2      177.47      177.50      4.20 o 
   2   6   2        6.13        5.04      0.91 o 
   3   6   2      420.25      458.91      6.08 o 
   4   6   2      363.01      411.56      5.89 o 
   5   6   2       47.14       55.16      2.08 o 
   6   6   2       70.32       68.55      2.36 o 
   7   6   2      145.17      136.84      3.86 o 
   8   6   2        2.48        3.52      1.35 o 
   9   6   2        0.00        1.29      0.98 o 
  10   6   2        2.69        2.14      1.10 o 
  11   6   2        6.79        7.27      1.90 o 
  12   6   2        0.32        0.39      1.22 o 
 -14   7   2       25.68       22.37      2.34 o 
 -13   7   2       46.24       49.75      3.14 o 
 -12   7   2      149.49      152.59      4.35 o 
 -11   7   2      287.22      292.81      7.69 o 
 -10   7   2       14.25       12.56      1.50 o 
  -9   7   2       87.84       81.82      4.80 o 
  -8   7   2      704.98      718.43      8.42 o 
  -7   7   2       39.70       37.53      1.99 o 
  -6   7   2        1.75        0.66      0.63 o 
  -5   7   2       49.03       47.44      1.77 o 
  -4   7   2       43.75       46.69      1.45 o 
  -3   7   2     1172.86     1323.07      9.02 o 
  -2   7   2       10.06        9.81      1.30 o 
  -1   7   2      672.63      676.29      5.42 o 
   0   7   2      440.71      457.23      4.23 o 
   1   7   2      250.99      225.36      3.54 o 
   2   7   2      980.17      980.54     10.10 o 
   3   7   2      155.46      131.46      3.16 o 
   4   7   2      267.52      251.41      4.16 o 
   5   7   2     1881.54     1758.04     21.51 o 
   6   7   2      482.33      464.27      7.27 o 
   7   7   2       55.48       59.63      2.52 o 
   8   7   2       74.75       75.74      2.96 o 
   9   7   2       13.93       12.74      1.57 o 
  10   7   2       44.72       39.06      2.73 o 
  11   7   2        0.85       -0.03      1.09 o 
  12   7   2        9.93       10.27      1.82 o 
 -13   8   2        3.94        1.99      1.23 o 
 -12   8   2       39.07       46.14      2.91 o 
 -11   8   2        6.84        3.84      1.19 o 
 -10   8   2       71.93       72.59      3.01 o 
  -9   8   2       16.96       16.63      1.69 o 
  -8   8   2       29.37       27.04      2.01 o 
  -7   8   2       55.68       53.60      2.23 o 
  -6   8   2      257.73      248.85      5.57 o 
  -5   8   2       30.78       32.83      1.40 o 
  -4   8   2      156.14      155.19      2.46 o 
  -3   8   2       70.27       75.76      1.85 o 
  -2   8   2       34.71       35.62      1.43 o 
  -1   8   2      327.86      324.20      3.38 o 
   0   8   2      561.08      493.80      4.63 o 
   1   8   2       30.45       27.33      2.03 o 
   2   8   2       15.60       12.15      1.22 o 
   3   8   2       98.93       97.25      2.88 o 
   4   8   2        8.04        7.92      1.07 o 
   5   8   2      193.63      187.93      4.61 o 
   6   8   2      101.84      101.74      3.40 o 
   7   8   2       27.73       27.31      2.26 o 
   8   8   2      115.15      106.70      3.78 o 
   9   8   2      130.63      132.02      6.85 o 
  10   8   2       25.16       26.40      2.58 o 
  11   8   2       15.06       20.27      2.74 o 
  12   8   2       14.17       13.68      2.27 o 
 -13   9   2       28.70       27.66      2.96 o 
 -12   9   2       70.03       67.89      4.07 o 
 -11   9   2      369.84      376.23      6.83 o 
 -10   9   2       29.19       34.63      2.42 o 
  -9   9   2       87.11       91.55      3.10 o 
  -8   9   2      464.40      460.95      6.66 o 
  -7   9   2        0.98        1.92      0.76 o 
  -6   9   2       34.09       31.35      1.69 o 
  -5   9   2       11.70       10.92      1.34 o 
  -4   9   2        0.15       -0.11      0.48 o 
  -3   9   2       46.35       41.06      1.49 o 
  -2   9   2        2.43        0.47      0.60 o 
  -1   9   2        2.92        2.21      0.45 o 
   0   9   2       25.19       22.93      1.21 o 
   1   9   2       11.13       14.80      1.27 o 
   2   9   2     1865.51     1799.07     16.66 o 
   3   9   2       43.35       40.69      2.39 o 
   4   9   2        1.76        4.35      0.98 o 
   5   9   2     1219.97     1129.46     11.38 o 
   6   9   2      215.12      200.17      4.87 o 
   7   9   2       57.41       56.46      4.33 o 
   8   9   2        1.45        2.86      1.24 o 
   9   9   2       26.73       24.49      2.38 o 
  10   9   2        0.24       -0.37      1.16 o 
  11   9   2       15.42       16.10      2.26 o 
 -12  10   2       32.98       30.91      2.90 o 
 -11  10   2       20.27       17.68      3.41 o 
 -10  10   2       11.33       12.62      1.91 o 
  -9  10   2       48.24       51.62      2.80 o 
  -8  10   2       70.24       70.59      2.52 o 
  -7  10   2       98.39       97.92      2.73 o 
  -6  10   2       42.78       35.11      2.14 o 
  -5  10   2      121.83      103.00      2.46 o 
  -4  10   2       39.12       32.71      1.53 o 
  -3  10   2        2.63        3.52      0.68 o 
  -2  10   2       25.45       14.02      1.11 o 
  -1  10   2      338.63      282.22      4.75 o 
   0  10   2       18.32       16.37      1.30 o 
   1  10   2       80.58       74.73      2.95 o 
   2  10   2        0.45        1.79      0.85 o 
   3  10   2       36.32       34.02      2.21 o 
   4  10   2        3.64        1.51      0.87 o 
   5  10   2        2.30        0.93      0.80 o 
   6  10   2       40.84       42.09      2.79 o 
   7  10   2        0.12        0.31      0.98 o 
   8  10   2        1.07        1.85      1.23 o 
   9  10   2       28.43       27.52      2.61 o 
  10  10   2        8.02        6.97      1.81 o 
  11  10   2       17.31       15.39      2.31 o 
 -12  11   2       13.78       12.43      2.11 o 
 -11  11   2       23.69       20.49      2.42 o 
 -10  11   2       22.10       18.89      2.27 o 
  -9  11   2      299.62      308.87      6.78 o 
  -8  11   2       11.21       10.90      1.51 o 
  -7  11   2       12.06       16.64      1.54 o 
  -6  11   2       35.75       30.50      1.66 o 
  -5  11   2        9.87        8.38      0.94 o 
  -4  11   2      423.25      415.57      4.83 o 
  -3  11   2      421.31      421.61      5.72 o 
  -2  11   2      457.29      442.08      6.11 o 
  -1  11   2       35.85       32.28      1.78 o 
   0  11   2      105.54       81.35      2.43 o 
   1  11   2       31.99       45.79      2.87 o 
   2  11   2      499.25      495.52      7.51 o 
   3  11   2      312.56      316.89      7.34 o 
   4  11   2       16.17       14.10      1.48 o 
   5  11   2        0.09        0.34      0.83 o 
   6  11   2       57.41       51.15      3.79 o 
   7  11   2       72.56       79.35      3.66 o 
   8  11   2       76.02       78.12      3.70 o 
   9  11   2        0.77        2.04      1.36 o 
  10  11   2        5.80        4.14      1.62 o 
 -11  12   2       28.06       24.37      3.16 o 
 -10  12   2        6.07        7.43      2.60 o 
  -9  12   2        3.97        3.26      1.37 o 
  -8  12   2       62.24       50.04      2.87 o 
  -7  12   2        7.05        5.88      1.19 o 
  -6  12   2      143.10      141.08      4.24 o 
  -5  12   2      164.00      144.94      4.11 o 
  -4  12   2      295.13      262.15      5.28 o 
  -3  12   2        0.67        1.29      0.79 o 
  -2  12   2      344.50      291.59      4.38 o 
  -1  12   2      488.49      442.37      7.08 o 
   0  12   2       60.36       72.30      4.11 o 
   1  12   2        3.44        3.38      1.12 o 
   2  12   2      111.90      107.23      3.49 o 
   3  12   2        1.10        1.42      0.94 o 
   4  12   2       36.67       38.41      2.35 o 
   5  12   2        6.58        4.39      1.17 o 
   6  12   2       28.78       35.71      2.44 o 
   7  12   2       32.81       33.97      2.79 o 
   8  12   2       26.06       29.06      2.71 o 
   9  12   2       11.44       11.92      2.12 o 
 -10  13   2        3.41        1.92      1.66 o 
  -9  13   2        8.27        7.82      1.99 o 
  -8  13   2       25.11       27.92      2.65 o 
  -7  13   2       13.33       14.13      1.86 o 
  -6  13   2        0.74       -0.25      0.88 o 
  -5  13   2       11.82       12.26      2.86 o 
  -4  13   2        3.77        2.08      1.21 o 
  -3  13   2       65.12       67.60      7.57 o 
  -2  13   2        0.07       -1.55      1.88 o 
  -1  13   2        2.76        2.88      1.17 o 
   0  13   2       19.86       14.99      3.60 o 
   1  13   2        0.47        0.47      1.35 o 
   2  13   2        3.85        6.90      1.59 o 
   3  13   2        0.67       -0.01      0.90 o 
   4  13   2        3.63        3.17      1.05 o 
   5  13   2       10.31       13.30      1.56 o 
   6  13   2        0.75        0.42      1.05 o 
   7  13   2       12.92       15.24      2.09 o 
   8  13   2       37.85       41.82      3.84 o 
   9  13   2       14.66       13.47      2.27 o 
  -9  14   2       14.34       15.76      2.94 o 
  -8  14   2        0.89        2.38      1.86 o 
  -7  14   2       40.13       37.35      2.92 o 
  -6  14   2       51.67       47.78      3.77 o 
  -5  14   2        4.00        2.34      1.13 o 
  -4  14   2        0.24        0.28      1.47 o 
  -3  14   2        0.04        0.92      1.77 o 
  -2  14   2        0.04        3.32      1.34 o 
  -1  14   2       21.10       19.33      2.84 o 
   0  14   2      125.16      134.58      8.88 o 
   1  14   2       31.64       22.86      4.55 o 
   2  14   2       14.19        9.02      2.19 o 
   3  14   2       18.85       22.12      2.51 o 
   4  14   2        0.03        2.37      1.20 o 
   5  14   2       97.88       95.51      3.91 o 
   6  14   2        2.10        1.71      1.16 o 
   7  14   2       93.36       97.89      4.17 o 
   8  14   2      105.77      114.51      5.25 o 
  -8  15   2        2.07       -0.31      1.49 o 
  -7  15   2       44.22       48.56      4.22 o 
  -6  15   2       52.76       56.16      3.53 o 
  -5  15   2        9.42        8.40      2.33 o 
  -4  15   2        0.14        1.67      2.85 o 
  -3  15   2       89.33       91.79      4.81 o 
  -2  15   2       16.38       17.47      2.46 o 
  -1  15   2        0.10        0.19      1.16 o 
   0  15   2       90.69      106.30      4.37 o 
   1  15   2       33.76       36.24      5.75 o 
   2  15   2        0.79        1.38      1.80 o 
   3  15   2      119.22      136.70      5.32 o 
   4  15   2        3.83        3.63      1.71 o 
   5  15   2       11.17       15.90      2.11 o 
   6  15   2        0.28       -0.22      1.25 o 
  -7  16   2       88.72      103.07      6.05 o 
  -6  16   2       62.22       73.11      5.98 o 
  -5  16   2       68.73       77.59      8.64 o 
  -4  16   2        6.55        4.38      3.48 o 
  -3  16   2        0.23        0.43      3.43 o 
  -2  16   2       13.87       14.10      4.18 o 
  -1  16   2      102.21      119.34      8.78 o 
   0  16   2      207.01      237.08      6.91 o 
   1  16   2       92.20      109.26      4.34 o 
   2  16   2       40.49       39.34      4.42 o 
   3  16   2       14.51       16.19      3.48 o 
   4  16   2        0.52       -0.31      1.52 o 
   5  16   2        0.12       -0.59      1.51 o 
  -4  17   2       39.34       42.07      7.24 o 
  -3  17   2        4.50        6.35      2.01 o 
  -2  17   2       29.19       26.03      5.76 o 
  -1  17   2        3.90        7.42      4.26 o 
   0  17   2      428.15      513.73     11.10 o 
   1  17   2      140.77      180.11      5.16 o 
   2  17   2       13.28       14.91      2.15 o 
   3  17   2       12.29       15.30      3.33 o 
 -15   1   3       34.09       29.73      3.19 o 
 -14   1   3        8.99        5.77      1.90 o 
 -13   1   3       60.20       61.10      2.87 o 
 -12   1   3       63.77       64.09      2.73 o 
 -11   1   3        9.28        6.66      0.95 o 
 -10   1   3        6.84        7.23      0.80 o 
  -9   1   3       10.37       11.38      1.11 o 
  -8   1   3      206.19      207.02      2.78 o 
  -7   1   3       84.24       82.17      1.67 o 
  -6   1   3       48.71       49.81      1.14 o 
  -5   1   3       12.16       11.95      0.61 o 
  -4   1   3      208.10      235.41      2.30 o 
  -3   1   3     9102.59     9716.05    109.57 o 
  -2   1   3      604.98      584.12      6.29 o 
  -1   1   3       60.09       47.89      2.63 o 
   0   1   3      200.03      201.84      2.86 o 
   1   1   3       34.38       40.15      1.01 o 
   2   1   3      161.71      156.31      2.04 o 
   3   1   3      484.13      542.51      4.78 o 
   4   1   3        1.79        2.17      0.49 o 
   5   1   3       14.84       13.78      0.96 o 
   6   1   3      204.10      214.85      3.33 o 
   7   1   3       13.25       10.36      1.07 o 
   8   1   3      160.97      166.71      3.36 o 
   9   1   3        5.62        5.91      1.16 o 
  10   1   3       79.62       80.23      3.02 o 
  11   1   3        4.89        5.31      1.48 o 
  12   1   3        0.32        1.95      1.26 o 
  13   1   3       22.30       18.87      2.56 o 
 -15   2   3        3.15        4.30      1.85 o 
 -14   2   3       23.96       22.02      1.97 o 
 -13   2   3        6.48        4.57      1.18 o 
 -12   2   3        8.53        8.40      1.27 o 
 -11   2   3       17.43       18.41      1.62 o 
 -10   2   3      115.40      123.99      2.95 o 
  -9   2   3       14.94       16.34      1.04 o 
  -8   2   3      103.81       99.03      1.79 o 
  -7   2   3      791.10      831.65      5.86 o 
  -6   2   3     2321.48     2516.32     16.07 o 
  -5   2   3       44.96       53.57      1.16 o 
  -4   2   3     1223.49     1289.03      8.88 o 
  -3   2   3      791.69      801.08      6.87 o 
  -2   2   3       78.24       92.16      3.85 o 
  -1   2   3     4953.97     5099.85     41.55 o 
   0   2   3       45.47       42.84      1.12 o 
   1   2   3      535.35      543.96      4.79 o 
   2   2   3      262.88      292.67      3.06 o 
   3   2   3     3295.35     3483.27     21.33 o 
   4   2   3      343.95      344.47      4.35 o 
   5   2   3        9.77        8.10      0.80 o 
   6   2   3       81.03       84.03      2.10 o 
   7   2   3       33.26       35.85      1.71 o 
   8   2   3      563.15      579.04      7.50 o 
   9   2   3        2.68        1.30      1.02 o 
  10   2   3       47.85       52.96      2.90 o 
  11   2   3      194.35      196.31      4.97 o 
  12   2   3        0.68        0.61      1.21 o 
  13   2   3        0.59        0.40      1.46 o 
 -15   3   3       92.36      101.42      4.43 o 
 -14   3   3        1.91        0.68      1.02 o 
 -13   3   3       38.43       40.21      2.47 o 
 -12   3   3        1.53        1.38      0.96 o 
 -11   3   3       15.28       12.87      1.35 o 
 -10   3   3       10.21       10.11      1.16 o 
  -9   3   3        0.67        0.85      0.61 o 
  -8   3   3        0.06       -0.41      0.41 o 
  -7   3   3      438.73      441.33      4.19 o 
  -6   3   3      123.90      114.07      1.83 o 
  -5   3   3       36.44       43.93      1.13 o 
  -4   3   3       29.07       25.24      1.56 o 
  -3   3   3     2049.51     2111.06     14.66 o 
  -2   3   3      572.28      620.56      6.00 o 
  -1   3   3        0.01       -0.52      0.52 o 
   0   3   3       23.35       24.48      1.03 o 
   1   3   3      735.93      761.54      7.05 o 
   2   3   3      577.76      614.37      5.62 o 
   3   3   3       13.57       15.27      0.87 o 
   4   3   3       16.35       19.00      1.30 o 
   5   3   3      256.23      243.22      4.18 o 
   6   3   3      115.17      116.84      2.46 o 
   7   3   3       98.38       89.28      2.73 o 
   8   3   3       71.11       71.42      2.69 o 
   9   3   3      155.20      149.65      3.94 o 
  10   3   3      595.51      568.38      8.58 o 
  11   3   3       60.72       57.99      3.25 o 
  12   3   3        2.46        2.25      1.30 o 
 -15   4   3        4.56        6.59      1.53 o 
 -14   4   3        2.99        1.71      1.16 o 
 -13   4   3        4.30        4.49      1.20 o 
 -12   4   3        4.98        5.92      1.19 o 
 -11   4   3      236.21      246.95      4.73 o 
 -10   4   3       26.12       25.17      1.70 o 
  -9   4   3        1.78        1.21      0.67 o 
  -8   4   3       43.68       40.33      1.93 o 
  -7   4   3       57.83       65.65      3.28 o 
  -6   4   3       32.93       26.19      1.37 o 
  -5   4   3        0.40        0.22      0.34 o 
  -4   4   3      214.74      232.10      2.68 o 
  -3   4   3      130.73      135.47      2.19 o 
  -2   4   3     1343.35     1405.40      9.07 o 
  -1   4   3       67.71       62.98      1.91 o 
   0   4   3       31.77       37.03      1.43 o 
   1   4   3      305.69      351.27      3.86 o 
   2   4   3       35.78       42.19      1.27 o 
   3   4   3       15.75       19.15      0.91 o 
   4   4   3       10.45       11.85      0.93 o 
   5   4   3      180.67      187.91      3.47 o 
   6   4   3        5.66        6.25      0.96 o 
   7   4   3       39.87       34.63      2.06 o 
   8   4   3       93.94       87.45      2.94 o 
   9   4   3       11.24        8.91      1.43 o 
  10   4   3        4.17        7.43      1.41 o 
  11   4   3      179.22      191.93      5.03 o 
  12   4   3        0.76        3.11      1.36 o 
 -14   5   3        3.03        2.24      1.21 o 
 -13   5   3       13.95        9.21      1.60 o 
 -12   5   3       42.19       45.47      2.56 o 
 -11   5   3        4.48        4.18      1.00 o 
 -10   5   3       42.79       42.65      2.21 o 
  -9   5   3      164.43      161.70      3.13 o 
  -8   5   3      184.58      185.97      3.19 o 
  -7   5   3      116.25      129.02      4.72 o 
  -6   5   3        1.51        1.21      0.57 o 
  -5   5   3       66.38       59.82      1.47 o 
  -4   5   3      809.25      904.04      6.50 o 
  -3   5   3       69.50       70.12      1.40 o 
  -2   5   3       65.97       85.48      1.60 o 
  -1   5   3      228.57      229.16      4.15 o 
   0   5   3      808.46      872.91      8.13 o 
   1   5   3       56.02       71.12      1.84 o 
   2   5   3      679.90      768.00      6.94 o 
   3   5   3      454.69      468.10      4.34 o 
   4   5   3       26.52       26.71      1.38 o 
   5   5   3       93.74       85.66      2.89 o 
   6   5   3       71.15       52.97      2.40 o 
   7   5   3       62.58       56.49      2.53 o 
   8   5   3       46.26       45.96      2.54 o 
   9   5   3      250.41      232.49      5.04 o 
  10   5   3       75.42       65.72      3.38 o 
  11   5   3       22.58       22.21      2.19 o 
  12   5   3        3.88        4.11      1.49 o 
 -14   6   3       83.82       87.94      3.82 o 
 -13   6   3       18.90       20.52      2.09 o 
 -12   6   3        2.51        2.96      1.34 o 
 -11   6   3       41.25       41.67      2.53 o 
 -10   6   3       29.21       27.72      1.99 o 
  -9   6   3      113.12      114.41      2.85 o 
  -8   6   3       89.68       86.81      2.59 o 
  -7   6   3        1.32        0.72      0.70 o 
  -6   6   3      105.22       95.48      2.14 o 
  -5   6   3      949.58     1039.34      7.64 o 
  -4   6   3        2.92        1.05      0.34 o 
  -3   6   3        8.96       13.57      0.67 o 
  -2   6   3      305.41      356.88      4.53 o 
  -1   6   3       90.73       85.94      1.99 o 
   0   6   3        4.86        4.71      0.70 o 
   1   6   3       68.08       80.38      2.04 o 
   2   6   3        3.67        7.51      0.97 o 
   3   6   3      371.95      383.29      5.62 o 
   4   6   3       12.97       11.85      1.50 o 
   5   6   3        3.18        1.13      0.67 o 
   6   6   3      329.97      314.23      5.76 o 
   7   6   3       32.95       31.69      2.05 o 
   8   6   3       95.52       82.68      4.94 o 
   9   6   3       11.16        9.34      1.58 o 
  10   6   3        7.13        4.89      1.29 o 
  11   6   3        1.57        4.20      1.33 o 
  12   6   3        3.51        3.04      1.46 o 
 -14   7   3       12.55       15.24      2.88 o 
 -13   7   3        8.05        5.82      1.46 o 
 -12   7   3       20.13       18.21      1.94 o 
 -11   7   3       23.10       26.94      2.14 o 
 -10   7   3       13.43       12.83      1.49 o 
  -9   7   3        1.15        1.09      0.81 o 
  -8   7   3      100.16      101.24      3.46 o 
  -7   7   3       63.68       62.18      1.99 o 
  -6   7   3        6.45        7.41      1.43 o 
  -5   7   3       64.94       73.25      1.62 o 
  -4   7   3     1620.00     1744.79     11.75 o 
  -3   7   3      163.11      144.29      1.95 o 
  -2   7   3      180.88      165.25      2.61 o 
  -1   7   3       51.97       49.48      1.63 o 
   0   7   3       24.96       19.96      1.29 o 
   1   7   3      288.74      292.70      6.07 o 
   2   7   3      160.44      144.77      3.30 o 
   3   7   3        9.11        8.51      1.39 o 
   4   7   3      262.50      251.52      5.08 o 
   5   7   3     1108.78     1022.18     10.40 o 
   6   7   3      243.63      206.50      4.24 o 
   7   7   3        0.19        1.11      0.89 o 
   8   7   3       53.15       43.79      2.58 o 
   9   7   3        0.01        0.61      1.01 o 
  10   7   3       62.17       55.88      3.18 o 
  11   7   3        7.81        5.28      1.50 o 
 -13   8   3       21.56       20.66      2.56 o 
 -12   8   3        3.87        2.99      1.40 o 
 -11   8   3      165.60      171.62      4.40 o 
 -10   8   3      290.19      297.90      5.13 o 
  -9   8   3       44.46       47.15      2.31 o 
  -8   8   3        6.55        7.94      1.40 o 
  -7   8   3        8.29        7.87      0.96 o 
  -6   8   3        3.41        2.62      0.67 o 
  -5   8   3      112.11      120.42      2.14 o 
  -4   8   3       53.26       54.46      1.22 o 
  -3   8   3      123.40      116.01      1.70 o 
  -2   8   3       19.39       16.08      1.04 o 
  -1   8   3      775.29      721.31      6.91 o 
   0   8   3      723.60      671.19     10.55 o 
   1   8   3      866.46      865.31     11.87 o 
   2   8   3      600.52      592.04      7.64 o 
   3   8   3      936.17      903.37     10.33 o 
   4   8   3      181.99      171.40      6.04 o 
   5   8   3      106.29       99.13      3.27 o 
   6   8   3       21.05       23.09      2.05 o 
   7   8   3        0.49        0.04      0.99 o 
   8   8   3       83.95       67.77      4.82 o 
   9   8   3        7.92        4.57      1.49 o 
  10   8   3        0.67        2.42      1.38 o 
  11   8   3        8.32       11.20      2.00 o 
 -13   9   3       21.45       22.45      2.66 o 
 -12   9   3       22.41       18.53      2.35 o 
 -11   9   3      126.93      132.39      4.57 o 
 -10   9   3      196.98      198.95      4.84 o 
  -9   9   3      366.23      374.26      6.37 o 
  -8   9   3      369.18      354.06      5.91 o 
  -7   9   3        3.73        3.87      0.85 o 
  -6   9   3        0.83        1.55      0.66 o 
  -5   9   3       32.10       33.95      1.59 o 
  -4   9   3      132.19      132.28      1.96 o 
  -3   9   3      163.92      157.20      2.46 o 
  -2   9   3       34.71       37.56      2.20 o 
  -1   9   3       37.13       37.89      1.76 o 
   0   9   3      163.50      155.05      6.21 o 
   1   9   3      222.56      208.60      4.84 o 
   2   9   3     1845.37     1828.95     21.40 o 
   3   9   3       95.36       90.46      3.04 o 
   4   9   3      314.90      298.88      5.10 o 
   5   9   3        9.45        9.89      1.34 o 
   6   9   3       43.34       35.57      2.55 o 
   7   9   3        9.98       10.14      1.66 o 
   8   9   3        2.04        1.46      1.11 o 
   9   9   3       11.47        8.09      1.74 o 
  10   9   3        1.40        1.50      1.37 o 
  11   9   3       14.06       12.13      2.79 o 
 -13  10   3        0.12        1.21      2.02 o 
 -12  10   3        2.06        3.21      1.49 o 
 -11  10   3      453.57      462.07     10.53 o 
 -10  10   3      385.81      378.22      9.71 o 
  -9  10   3        0.32        1.03      1.00 o 
  -8  10   3        2.68        3.76      1.09 o 
  -7  10   3       37.86       41.59      2.35 o 
  -6  10   3      165.05      160.74      3.64 o 
  -5  10   3       58.23       59.75      2.61 o 
  -4  10   3        5.79        6.40      0.66 o 
  -3  10   3        0.82        0.99      0.59 o 
  -2  10   3      392.23      304.89      6.48 o 
  -1  10   3      897.92      854.58     10.91 o 
   0  10   3      671.52      676.74      9.90 o 
   1  10   3      467.65      433.13      8.68 o 
   2  10   3      301.07      277.79      5.33 o 
   3  10   3      331.06      291.03      6.32 o 
   4  10   3       28.45       24.67      1.89 o 
   5  10   3        2.24        3.03      0.96 o 
   6  10   3        0.06        0.02      0.95 o 
   7  10   3        2.08        0.49      1.07 o 
   8  10   3       89.46       93.26      3.99 o 
   9  10   3       29.04       30.69      2.80 o 
  10  10   3        3.94        3.45      1.69 o 
 -12  11   3        8.66        8.00      1.98 o 
 -11  11   3       43.38       36.84      4.96 o 
 -10  11   3        8.19        8.96      1.68 o 
  -9  11   3       37.21       38.11      3.51 o 
  -8  11   3       46.96       34.15      3.24 o 
  -7  11   3      117.90      104.96      3.73 o 
  -6  11   3       33.68       27.94      2.25 o 
  -5  11   3       36.39       30.13      2.20 o 
  -4  11   3       29.25       17.33      1.60 o 
  -3  11   3       33.48       30.90      2.65 o 
  -2  11   3        6.04        2.59      1.05 o 
  -1  11   3        0.39        1.33      1.18 o 
   0  11   3       74.27       73.28      3.05 o 
   1  11   3      176.25      183.79      4.90 o 
   2  11   3      768.05      737.53      9.71 o 
   3  11   3       44.42       43.25      3.64 o 
   4  11   3        0.96        0.52      0.80 o 
   5  11   3       31.40       32.77      2.25 o 
   6  11   3        1.36        2.88      1.29 o 
   7  11   3        3.11        2.56      1.35 o 
   8  11   3        2.71        0.48      1.29 o 
   9  11   3       24.71       26.49      2.72 o 
  10  11   3       30.80       24.09      3.71 o 
 -11  12   3       33.58       41.34      6.60 o 
 -10  12   3       72.38       67.21      5.33 o 
  -9  12   3       23.04       23.44      2.46 o 
  -8  12   3        7.56        5.93      1.52 o 
  -7  12   3        0.31       -0.85      0.99 o 
  -6  12   3        0.02       -0.57      0.88 o 
  -5  12   3      192.49      178.12      4.56 o 
  -4  12   3        8.57        8.08      1.87 o 
  -3  12   3       26.16       19.30      3.25 o 
  -2  12   3       34.21       18.37      2.24 o 
  -1  12   3       14.93       14.04      3.56 o 
   0  12   3       31.93       39.34      5.37 o 
   1  12   3        0.10        0.20      1.35 o 
   2  12   3       19.78       19.93      1.92 o 
   3  12   3       11.88       13.40      2.25 o 
   4  12   3       88.80       96.49      3.23 o 
   5  12   3        0.03        1.91      1.00 o 
   6  12   3        1.65        2.27      1.12 o 
   7  12   3      102.14      112.75      4.35 o 
   8  12   3        6.63        6.68      1.80 o 
   9  12   3        1.44        1.99      1.54 o 
 -10  13   3        5.83        7.42      2.14 o 
  -9  13   3       41.70       50.84      3.58 o 
  -8  13   3        9.67       10.98      1.84 o 
  -7  13   3        3.54        0.72      1.08 o 
  -6  13   3       17.95       14.91      2.17 o 
  -5  13   3        0.26        1.28      1.23 o 
  -4  13   3      371.81      333.92      7.51 o 
  -3  13   3        3.60        1.14      2.17 o 
  -2  13   3        0.66        1.82      1.19 o 
  -1  13   3       13.13       13.27      3.76 o 
   0  13   3       39.87       38.63      5.53 o 
   1  13   3        2.95        4.26      2.41 o 
   2  13   3       72.03       73.86      3.77 o 
   3  13   3       12.38       10.92      1.89 o 
   4  13   3       47.96       53.63      3.29 o 
   5  13   3        0.46        1.36      1.18 o 
   6  13   3      145.45      139.91      4.66 o 
   7  13   3      122.20      129.44      5.46 o 
   8  13   3       11.06        8.92      2.37 o 
  -9  14   3        4.55        3.68      1.58 o 
  -8  14   3        8.78       12.66      2.02 o 
  -7  14   3        0.04       -0.79      1.07 o 
  -6  14   3       16.48       15.11      2.91 o 
  -5  14   3       24.21       16.65      2.23 o 
  -4  14   3       43.40       49.84      6.94 o 
  -3  14   3        3.60        3.26      1.44 o 
  -2  14   3       16.44       17.33      2.42 o 
  -1  14   3        5.97        5.22      1.54 o 
   0  14   3      154.61      159.65      9.79 o 
   1  14   3       17.88       24.41      3.35 o 
   2  14   3        0.42        0.75      1.57 o 
   3  14   3        1.25        2.84      1.41 o 
   4  14   3       31.21       34.66      2.84 o 
   5  14   3       19.74       24.77      2.49 o 
   6  14   3       31.76       33.95      2.92 o 
   7  14   3        2.05        3.95      1.96 o 
  -8  15   3       12.34       12.48      2.02 o 
  -7  15   3        0.30        0.73      1.28 o 
  -6  15   3        2.19        3.84      1.43 o 
  -5  15   3       21.62       13.59      3.98 o 
  -4  15   3        0.88        4.91      3.32 o 
  -3  15   3        3.69        1.96      1.29 o 
  -2  15   3       63.72       80.55      4.54 o 
  -1  15   3        2.51        2.55      1.48 o 
   0  15   3      145.10      156.74     10.24 o 
   1  15   3       20.82       19.56      3.32 o 
   2  15   3       15.34       12.76      2.73 o 
   3  15   3        6.13        5.83      1.84 o 
   4  15   3       66.28       76.77      3.97 o 
   5  15   3        1.63        1.83      1.36 o 
   6  15   3        0.00        0.85      1.70 o 
  -7  16   3        4.26        1.47      1.60 o 
  -6  16   3       31.34       26.80      6.37 o 
  -5  16   3        8.66        2.07      3.35 o 
  -4  16   3        5.05        2.29      2.93 o 
  -3  16   3        4.70        3.55      1.69 o 
  -2  16   3       40.48       40.78      6.70 o 
  -1  16   3        3.93        5.33      1.85 o 
   0  16   3       12.56       17.27      2.42 o 
   1  16   3       59.26       88.13     12.81 o 
   2  16   3        3.75        0.57      2.52 o 
   3  16   3       15.51       13.36      2.52 o 
   4  16   3        1.45        2.53      2.36 o 
  -4  17   3        1.84        1.00      3.38 o 
  -3  17   3      151.57      179.10      7.35 o 
  -2  17   3        0.88        0.48      3.08 o 
  -1  17   3       54.84       66.59      4.28 o 
   0  17   3      136.90      182.34      5.65 o 
   1  17   3        1.34        3.63      2.40 o 
   2  17   3       14.54       13.94      5.76 o 
 -15   0   4       92.74       83.88      7.00 o 
 -14   0   4       17.69       12.88      4.99 o 
 -13   0   4        9.06        7.76      2.30 o 
 -12   0   4       43.30       45.27      3.34 o 
 -11   0   4       35.97       34.89      2.36 o 
 -10   0   4        5.13        5.32      1.05 o 
  -9   0   4      568.86      617.36      7.95 o 
  -8   0   4      181.31      198.07      4.14 o 
  -7   0   4     2658.96     2868.23     23.00 o 
  -6   0   4    33603.51    35088.64    251.00 o 
  -5   0   4      325.08      404.58      5.81 o 
  -4   0   4      565.67      650.11      6.57 o 
  -3   0   4       38.68       37.95      1.66 o 
  -2   0   4      317.59      337.49      5.19 o 
  -1   0   4     2592.01     2615.24     26.45 o 
   0   0   4      219.90      208.21      3.12 o 
   1   0   4      609.66      595.66      6.78 o 
   2   0   4      980.28     1019.58     10.58 o 
   3   0   4     1617.64     1833.26     17.54 o 
   4   0   4       47.39       40.46      2.93 o 
   5   0   4       76.23       74.07      2.71 o 
   6   0   4      360.53      352.24      6.50 o 
   7   0   4     3135.92     3020.72     29.46 o 
   8   0   4       12.45       15.03      1.98 o 
   9   0   4        4.73        3.01      1.41 o 
  10   0   4       21.81       22.76      2.55 o 
  11   0   4        3.04        1.95      1.89 o 
  12   0   4       11.43       13.50      3.71 o 
 -15   1   4       24.70       24.00      2.93 o 
 -14   1   4       25.63       25.29      2.75 o 
 -13   1   4        0.81        1.05      0.96 o 
 -12   1   4       43.13       46.59      2.55 o 
 -11   1   4       18.53       16.33      1.45 o 
 -10   1   4       11.35       13.12      1.01 o 
  -9   1   4       64.19       62.31      1.66 o 
  -8   1   4       86.50      111.11      2.03 o 
  -7   1   4       28.78       25.97      1.13 o 
  -6   1   4     1433.14     1528.72      9.58 o 
  -5   1   4     1292.45     1387.18      8.56 o 
  -4   1   4      120.96      165.05      2.39 o 
  -3   1   4      672.31      665.89      6.18 o 
  -2   1   4       65.24       70.88      2.06 o 
  -1   1   4      348.05      340.49      4.26 o 
   0   1   4       85.31       99.45      1.71 o 
   1   1   4      903.10     1025.78      8.87 o 
   2   1   4      142.74      141.47      2.07 o 
   3   1   4      305.87      318.15      3.56 o 
   4   1   4       51.52       49.59      1.53 o 
   5   1   4      632.67      587.02      5.86 o 
   6   1   4       27.54       24.72      1.46 o 
   7   1   4      621.74      637.74      6.87 o 
   8   1   4       70.37       72.81      2.86 o 
   9   1   4       14.94       14.88      1.57 o 
  10   1   4       23.73       23.95      2.08 o 
  11   1   4        2.62        3.48      1.27 o 
  12   1   4        6.72        5.76      2.15 o 
 -15   2   4        3.49        3.69      1.96 o 
 -14   2   4        1.01        1.24      1.04 o 
 -13   2   4        3.21        3.23      1.06 o 
 -12   2   4       75.97       80.83      2.82 o 
 -11   2   4       14.79       15.13      1.51 o 
 -10   2   4        0.28        1.48      0.62 o 
  -9   2   4      165.12      176.96      2.74 o 
  -8   2   4       87.43       95.28      2.23 o 
  -7   2   4      229.03      265.30      3.12 o 
  -6   2   4     3143.99     3571.11     19.51 o 
  -5   2   4      230.04      254.05      3.65 o 
  -4   2   4      283.83      302.28      3.24 o 
  -3   2   4       38.95       49.86      2.07 o 
  -2   2   4      294.50      300.19      4.85 o 
  -1   2   4      835.00      868.42      9.09 o 
   0   2   4     2482.18     2705.86     18.04 o 
   1   2   4      281.82      294.25      3.37 o 
   2   2   4      148.65      164.53      2.26 o 
   3   2   4       13.20       11.02      0.79 o 
   4   2   4       49.04       60.49      1.66 o 
   5   2   4       72.84       68.66      2.07 o 
   6   2   4        4.08        1.82      1.10 o 
   7   2   4     1938.62     1847.97     14.24 o 
   8   2   4      235.08      232.32      4.67 o 
   9   2   4        9.46        7.49      1.29 o 
  10   2   4       12.30       10.85      1.55 o 
  11   2   4        0.71       -0.30      1.09 o 
  12   2   4        0.26       -0.25      1.16 o 
 -15   3   4        3.54        3.08      1.30 o 
 -14   3   4       34.16       35.15      3.14 o 
 -13   3   4      114.39      116.81      3.49 o 
 -12   3   4      304.51      309.76      5.36 o 
 -11   3   4       36.10       35.71      2.07 o 
 -10   3   4        3.10        5.40      1.08 o 
  -9   3   4        5.41        5.29      0.97 o 
  -8   3   4        3.78        5.56      0.66 o 
  -7   3   4       36.06       37.63      1.51 o 
  -6   3   4       99.17      106.53      2.03 o 
  -5   3   4       26.34       32.88      1.33 o 
  -4   3   4       22.49       15.85      0.85 o 
  -3   3   4        3.10        4.26      0.70 o 
  -2   3   4      140.76      130.86      3.25 o 
  -1   3   4      276.52      305.50      4.54 o 
   0   3   4     2318.57     2585.39     19.52 o 
   1   3   4     4702.98     5482.33     35.13 o 
   2   3   4       48.84       58.43      1.45 o 
   3   3   4       54.49       47.65      1.47 o 
   4   3   4      313.94      320.85      3.90 o 
   5   3   4      497.35      484.83      5.29 o 
   6   3   4      146.80      143.79      2.87 o 
   7   3   4       18.95       17.34      1.56 o 
   8   3   4       11.50       13.27      1.54 o 
   9   3   4       26.47       21.90      1.92 o 
  10   3   4       18.70       18.23      2.49 o 
  11   3   4       15.48       14.30      1.87 o 
  12   3   4        2.33        2.62      1.39 o 
 -15   4   4        1.79        0.85      1.18 o 
 -14   4   4        0.68        1.15      1.07 o 
 -13   4   4       40.86       39.25      2.45 o 
 -12   4   4        9.18       11.27      1.38 o 
 -11   4   4        5.93        3.58      0.95 o 
 -10   4   4        4.59        3.37      0.83 o 
  -9   4   4       32.89       31.58      1.62 o 
  -8   4   4       12.66       10.02      1.12 o 
  -7   4   4        0.03        0.73      0.45 o 
  -6   4   4      738.95      791.40      7.21 o 
  -5   4   4      548.28      565.17      5.00 o 
  -4   4   4       23.91       23.70      0.87 o 
  -3   4   4       19.44       19.70      1.10 o 
  -2   4   4        8.93        1.14      0.70 o 
  -1   4   4      777.51      859.07      7.76 o 
   0   4   4     1673.76     1780.03     14.37 o 
   1   4   4      184.15      176.16      2.70 o 
   2   4   4       62.57       71.37      1.54 o 
   3   4   4      296.33      310.07      3.42 o 
   4   4   4       91.75       87.65      1.98 o 
   5   4   4       62.34       59.46      1.96 o 
   6   4   4      213.27      189.35      3.85 o 
   7   4   4       30.97       24.32      1.82 o 
   8   4   4      207.71      190.32      4.74 o 
   9   4   4       47.10       48.69      2.80 o 
  10   4   4        0.90        1.38      1.13 o 
  11   4   4        7.77        6.85      2.67 o 
  12   4   4       11.54        9.61      1.95 o 
 -15   5   4        1.73        5.01      1.78 o 
 -14   5   4       14.58       12.13      1.74 o 
 -13   5   4       81.88       93.10      3.42 o 
 -12   5   4      163.93      158.30      3.90 o 
 -11   5   4        0.49       -0.48      0.83 o 
 -10   5   4       50.91       51.17      2.37 o 
  -9   5   4      219.10      225.70      3.88 o 
  -8   5   4      643.03      667.36      6.89 o 
  -7   5   4      352.10      370.04      4.92 o 
  -6   5   4      209.15      212.75      3.35 o 
  -5   5   4      165.33      172.45      3.32 o 
  -4   5   4     2002.87     2163.34     12.21 o 
  -3   5   4      608.97      608.93      5.12 o 
  -2   5   4        7.21        7.16      0.62 o 
  -1   5   4       25.96       25.58      1.75 o 
   0   5   4      408.91      479.26      5.49 o 
   1   5   4     1904.02     2164.98     15.76 o 
   2   5   4       10.19        8.35      0.81 o 
   3   5   4        6.41        5.81      0.84 o 
   4   5   4       73.81       62.13      1.87 o 
   5   5   4        0.04        1.21      0.74 o 
   6   5   4        9.69        9.55      1.44 o 
   7   5   4       58.80       52.01      2.63 o 
   8   5   4        1.28        1.37      1.00 o 
   9   5   4        5.20        3.53      1.16 o 
  10   5   4       12.71       14.16      1.81 o 
  11   5   4        0.01        2.70      1.31 o 
  12   5   4        3.92        5.96      3.76 o 
 -14   6   4       17.65       16.27      2.27 o 
 -13   6   4       16.10       14.23      2.11 o 
 -12   6   4       47.18       50.14      2.89 o 
 -11   6   4      314.76      344.37      6.04 o 
 -10   6   4        4.61        5.27      1.07 o 
  -9   6   4       41.47       49.49      2.42 o 
  -8   6   4       16.31       18.65      1.42 o 
  -7   6   4        1.18        1.12      1.38 o 
  -6   6   4      201.29      247.24      3.45 o 
  -5   6   4      364.26      350.82      3.88 o 
  -4   6   4      189.64      205.32      2.24 o 
  -3   6   4      448.84      455.92      4.09 o 
  -2   6   4      633.94      600.60      6.27 o 
  -1   6   4      262.30      273.69      3.86 o 
   0   6   4       12.66       10.25      1.53 o 
   1   6   4      233.92      258.38      3.65 o 
   2   6   4      916.10      851.82      7.95 o 
   3   6   4      265.38      284.75      3.92 o 
   4   6   4        0.71        3.14      0.70 o 
   5   6   4       74.76       77.02      2.51 o 
   6   6   4       18.41       15.62      1.49 o 
   7   6   4      434.40      389.42      8.56 o 
   8   6   4        2.05        1.81      0.98 o 
   9   6   4        2.64        3.03      1.11 o 
  10   6   4        2.56        4.79      1.33 o 
  11   6   4       12.96       11.54      2.46 o 
 -14   7   4        3.09        3.25      1.59 o 
 -13   7   4       56.95       57.50      3.70 o 
 -12   7   4       52.25       52.69      4.90 o 
 -11   7   4       25.27       27.04      2.43 o 
 -10   7   4      158.31      152.68      3.52 o 
  -9   7   4       18.15       17.75      1.45 o 
  -8   7   4       63.80       59.93      2.35 o 
  -7   7   4      322.37      321.98      5.78 o 
  -6   7   4      297.07      302.67      4.86 o 
  -5   7   4      107.83       99.40      2.07 o 
  -4   7   4       84.37       72.28      1.28 o 
  -3   7   4       22.66       17.33      0.95 o 
  -2   7   4       65.26       69.64      1.88 o 
  -1   7   4       63.59       56.55      2.23 o 
   0   7   4      338.99      383.93      5.15 o 
   1   7   4       11.93       16.55      1.17 o 
   2   7   4      410.51      373.87      5.70 o 
   3   7   4      138.56      145.93      3.59 o 
   4   7   4      159.73      150.62      3.42 o 
   5   7   4      143.53      113.35      3.14 o 
   6   7   4      126.92      117.23      4.34 o 
   7   7   4        5.42        4.34      1.22 o 
   8   7   4        7.10        8.39      1.58 o 
   9   7   4        2.16        2.99      1.27 o 
  10   7   4        0.31        2.16      1.39 o 
  11   7   4        7.72        5.60      1.79 o 
 -14   8   4      158.66      163.29      7.93 o 
 -13   8   4        8.57       10.65      2.32 o 
 -12   8   4        1.25        1.05      1.26 o 
 -11   8   4      272.48      277.58      6.45 o 
 -10   8   4        5.64        3.87      1.16 o 
  -9   8   4       11.53       11.28      1.43 o 
  -8   8   4        5.35        4.51      1.00 o 
  -7   8   4      104.36      104.18      3.43 o 
  -6   8   4      378.65      386.72      5.98 o 
  -5   8   4        0.77        2.61      1.31 o 
  -4   8   4      216.37      214.01      5.41 o 
  -3   8   4      111.35      106.01      1.96 o 
  -2   8   4       71.51       65.31      2.18 o 
  -1   8   4     1230.66     1231.48     11.58 o 
   0   8   4        8.55        7.49      1.01 o 
   1   8   4       61.40       60.17      6.02 o 
   2   8   4     3324.58     3164.08     29.39 o 
   3   8   4      764.84      694.84      8.91 o 
   4   8   4       66.09       58.36      2.41 o 
   5   8   4       15.36       15.38      1.51 o 
   6   8   4       10.19       10.07      1.62 o 
   7   8   4        0.39        1.85      1.13 o 
   8   8   4       19.46       24.79      2.43 o 
   9   8   4        3.62        2.01      1.36 o 
  10   8   4        6.55        7.59      1.98 o 
  11   8   4       58.01       73.32      6.31 o 
 -13   9   4       47.07       49.17      3.66 o 
 -12   9   4        3.64        2.42      1.51 o 
 -11   9   4       43.89       46.74      3.84 o 
 -10   9   4        6.99        8.37      1.45 o 
  -9   9   4        5.13        4.20      1.18 o 
  -8   9   4        0.94       -0.18      0.82 o 
  -7   9   4       16.18       17.29      2.42 o 
  -6   9   4       41.09       40.56      2.91 o 
  -5   9   4        9.77        8.89      1.23 o 
  -4   9   4       65.01       79.20      2.70 o 
  -3   9   4      288.31      269.60      5.67 o 
  -2   9   4       30.13       34.96      2.07 o 
  -1   9   4      140.35      160.77      3.35 o 
   0   9   4        0.73        2.40      0.80 o 
   1   9   4        7.30        5.26      1.99 o 
   2   9   4      291.83      254.89      5.02 o 
   3   9   4        5.46        5.51      1.17 o 
   4   9   4        1.06        1.41      0.84 o 
   5   9   4      101.34       83.48      2.89 o 
   6   9   4      238.20      221.86      5.47 o 
   7   9   4       18.83       22.57      2.78 o 
   8   9   4       32.15       32.82      3.43 o 
   9   9   4       52.83       47.92      3.43 o 
  10   9   4        2.36        4.40      1.77 o 
 -13  10   4       17.05       13.24      2.33 o 
 -12  10   4      190.13      196.36      5.90 o 
 -11  10   4       21.67       23.53      2.49 o 
 -10  10   4        0.93        0.88      1.08 o 
  -9  10   4       14.13       14.39      1.92 o 
  -8  10   4        4.38        3.56      1.28 o 
  -7  10   4      101.19       98.08      3.52 o 
  -6  10   4      114.96      110.60      3.58 o 
  -5  10   4      147.25      131.98      4.38 o 
  -4  10   4       11.08        5.07      1.78 o 
  -3  10   4       67.03       61.06      5.72 o 
  -2  10   4       51.62       56.41      4.76 o 
  -1  10   4     1689.01     1653.45     22.25 o 
   0  10   4      134.43      129.34      6.84 o 
   1  10   4      194.32      189.69      4.87 o 
   2  10   4       85.50       77.26      2.90 o 
   3  10   4        0.38        0.74      0.85 o 
   4  10   4        0.10       -0.41      0.73 o 
   5  10   4       35.96       37.76      2.43 o 
   6  10   4       26.83       28.70      2.58 o 
   7  10   4       16.21       13.40      1.91 o 
   8  10   4       26.91       35.19      3.23 o 
   9  10   4        0.12       -1.29      1.29 o 
  10  10   4        6.02        8.03      2.68 o 
 -12  11   4       12.74       15.81      2.82 o 
 -11  11   4       36.04       34.22      3.56 o 
 -10  11   4       72.04       75.18      4.03 o 
  -9  11   4      169.45      170.75      6.01 o 
  -8  11   4      126.46      116.47      4.11 o 
  -7  11   4      128.67      122.80      4.07 o 
  -6  11   4        3.13        1.71      1.04 o 
  -5  11   4      193.80      170.13      4.67 o 
  -4  11   4      758.91      695.56      9.23 o 
  -3  11   4        0.26        2.26      1.06 o 
  -2  11   4        6.88        4.91      1.61 o 
  -1  11   4        0.32        2.37      2.25 o 
   0  11   4        0.92        5.38      1.56 o 
   1  11   4       35.92       36.58      3.31 o 
   2  11   4        9.58        8.21      1.82 o 
   3  11   4       21.76       20.54      2.28 o 
   4  11   4       12.44       14.28      1.59 o 
   5  11   4        7.31        6.29      1.26 o 
   6  11   4        5.42        5.93      1.54 o 
   7  11   4        0.04        1.28      1.27 o 
   8  11   4        3.71        1.74      1.41 o 
   9  11   4       32.48       29.50      2.99 o 
 -11  12   4       32.13       37.64      6.30 o 
 -10  12   4       12.75       10.52      1.94 o 
  -9  12   4        0.01       -0.24      1.13 o 
  -8  12   4        0.71        0.63      1.64 o 
  -7  12   4       98.55       96.35      3.76 o 
  -6  12   4      131.17      117.25     10.20 o 
  -5  12   4      105.36       94.08      4.51 o 
  -4  12   4        0.32        1.10      1.08 o 
  -3  12   4       35.66       34.78      7.58 o 
  -2  12   4        5.87        7.27      2.93 o 
  -1  12   4      103.54       81.19      6.86 o 
   0  12   4       77.44       87.37      6.95 o 
   1  12   4       20.01       22.27      2.36 o 
   2  12   4       97.12       91.58      3.96 o 
   3  12   4       47.24       44.38      3.29 o 
   4  12   4      110.23      116.20      4.06 o 
   5  12   4      123.25      133.43      4.46 o 
   6  12   4       19.64       19.77      5.24 o 
   7  12   4       11.73       13.24      2.47 o 
   8  12   4       39.50       36.10      3.61 o 
 -11  13   4        3.81        4.85      3.45 o 
 -10  13   4        0.54        0.94      1.37 o 
  -9  13   4       46.59       52.32      3.65 o 
  -8  13   4       11.19        8.83      1.72 o 
  -7  13   4       74.67       65.38      3.74 o 
  -6  13   4        1.50        0.61      0.97 o 
  -5  13   4       92.45       77.21      3.28 o 
  -4  13   4      106.65      106.63      4.30 o 
  -3  13   4       58.27       52.25      6.98 o 
  -2  13   4       15.87        9.11      3.27 o 
  -1  13   4       60.73       55.90      6.96 o 
   0  13   4        3.38        0.07      1.89 o 
   1  13   4        6.46        5.55      2.01 o 
   2  13   4       31.41       32.12      2.90 o 
   3  13   4       13.52       14.13      2.17 o 
   4  13   4      158.70      167.04      5.00 o 
   5  13   4      101.77      106.76      4.16 o 
   6  13   4       77.11       81.06      5.65 o 
   7  13   4       24.85       26.85      3.21 o 
 -10  14   4       15.00       13.05      4.36 o 
  -9  14   4        6.80        5.65      1.74 o 
  -8  14   4       21.98       20.25      2.40 o 
  -7  14   4        3.61        3.58      1.38 o 
  -6  14   4       43.32       41.55      3.02 o 
  -5  14   4       51.29       63.11      4.09 o 
  -4  14   4        2.43        0.79      2.50 o 
  -3  14   4        0.04       -0.07      2.41 o 
  -2  14   4        0.01       -0.38      1.16 o 
  -1  14   4        7.77        7.39      3.16 o 
   0  14   4       51.43       59.60      7.33 o 
   1  14   4        1.71       -1.04      1.56 o 
   2  14   4       21.11       28.31      3.70 o 
   3  14   4        4.60        4.93      1.66 o 
   4  14   4       16.44       17.00      2.16 o 
   5  14   4        9.97        9.50      1.90 o 
   6  14   4        0.10       -1.29      1.50 o 
  -8  15   4        8.17        7.31      1.82 o 
  -7  15   4        3.92        3.41      1.48 o 
  -6  15   4        0.67        2.27      1.69 o 
  -5  15   4        7.99        3.96      2.20 o 
  -4  15   4       42.26       43.61      7.16 o 
  -3  15   4      244.79      276.76     16.17 o 
  -2  15   4       19.67       19.04      2.64 o 
  -1  15   4        2.23        1.27      1.23 o 
   0  15   4       36.76       46.13      6.71 o 
   1  15   4        1.21       -1.41      1.69 o 
   2  15   4       55.51       53.17      8.17 o 
   3  15   4       12.13       15.20      3.30 o 
   4  15   4       21.35       20.93      2.42 o 
   5  15   4       55.76       60.44      3.91 o 
  -7  16   4       21.28       13.48      5.09 o 
  -6  16   4       35.33       32.00      4.20 o 
  -5  16   4        1.02        3.96      3.08 o 
  -4  16   4        2.15       -0.12      3.19 o 
  -3  16   4      288.37      315.63      9.53 o 
  -2  16   4       90.86       91.34      9.71 o 
  -1  16   4        8.38       13.22      5.10 o 
   0  16   4       39.61       45.57      4.94 o 
   1  16   4        2.70        7.62      2.67 o 
   2  16   4        3.63        5.62      2.40 o 
   3  16   4        3.85        6.77      2.09 o 
  -4  17   4       48.73       49.20      4.89 o 
  -3  17   4      129.69      167.57      7.16 o 
  -2  17   4       90.35      111.20     11.33 o 
  -1  17   4       14.47       14.70      2.65 o 
   0  17   4        1.47        2.67      1.60 o 
   1  17   4        2.74        5.21      2.55 o 
 -15   1   5        4.87        3.41      1.69 o 
 -14   1   5        0.23        0.90      1.38 o 
 -13   1   5       15.15       14.43      1.56 o 
 -12   1   5        0.91        0.69      0.84 o 
 -11   1   5       17.81       16.59      1.22 o 
 -10   1   5      267.58      268.40      3.68 o 
  -9   1   5      502.74      537.70      5.63 o 
  -8   1   5       20.65       24.54      1.29 o 
  -7   1   5      246.84      250.91      3.26 o 
  -6   1   5      112.07      113.86      2.08 o 
  -5   1   5      619.66      657.08      5.32 o 
  -4   1   5     1063.15     1115.81     12.11 o 
  -3   1   5       16.50       14.38      0.88 o 
  -2   1   5      212.80      209.55      2.42 o 
  -1   1   5      213.80      231.99      2.79 o 
   0   1   5     3051.56     3266.99     21.62 o 
   1   1   5      248.30      292.87      3.14 o 
   2   1   5       49.37       51.76      1.37 o 
   3   1   5        0.04        0.98      0.46 o 
   4   1   5      228.17      212.30      3.17 o 
   5   1   5      961.63      930.98      8.24 o 
   6   1   5        2.86        3.57      0.83 o 
   7   1   5       56.34       66.52      2.21 o 
   8   1   5       49.51       42.22      3.25 o 
   9   1   5        0.00        0.41      0.93 o 
  10   1   5        2.06        2.75      1.18 o 
  11   1   5        4.60        3.89      1.98 o 
 -15   2   5       11.32        8.34      2.00 o 
 -14   2   5       12.38        8.76      1.47 o 
 -13   2   5        5.94        5.24      1.19 o 
 -12   2   5       15.95       14.53      1.72 o 
 -11   2   5        3.33        4.36      0.94 o 
 -10   2   5       81.05       87.46      2.51 o 
  -9   2   5       50.65       53.38      1.83 o 
  -8   2   5       21.20       25.97      1.25 o 
  -7   2   5       11.59       15.18      1.04 o 
  -6   2   5     3925.22     4226.03     24.24 o 
  -5   2   5     1069.76     1115.55      8.38 o 
  -4   2   5       26.04       28.27      1.18 o 
  -3   2   5      107.02      113.60      2.76 o 
  -2   2   5       39.47       40.47      1.67 o 
  -1   2   5        3.62        2.56      0.50 o 
   0   2   5      766.77      859.86      7.15 o 
   1   2   5       20.86       27.05      1.24 o 
   2   2   5       15.19       13.07      0.84 o 
   3   2   5      522.76      592.23      5.58 o 
   4   2   5       42.36       44.34      1.53 o 
   5   2   5      328.96      312.74      4.22 o 
   6   2   5       41.59       39.65      1.84 o 
   7   2   5      709.57      658.87      7.23 o 
   8   2   5        0.09        0.32      0.86 o 
   9   2   5        0.57        0.94      1.02 o 
  10   2   5       65.22       60.03      3.23 o 
  11   2   5        8.55        9.77      1.70 o 
 -15   3   5        2.92        2.77      1.23 o 
 -14   3   5       42.31       40.52      2.62 o 
 -13   3   5       15.61       16.27      1.68 o 
 -12   3   5       13.36       13.63      1.45 o 
 -11   3   5        8.21        8.75      1.16 o 
 -10   3   5      313.12      322.56      4.91 o 
  -9   3   5      117.11      139.44      2.69 o 
  -8   3   5        1.11        2.02      0.56 o 
  -7   3   5      466.93      515.50      4.96 o 
  -6   3   5      138.92      147.85      2.27 o 
  -5   3   5        6.39       11.70      1.29 o 
  -4   3   5      356.14      354.85      6.55 o 
  -3   3   5        4.06        5.76      1.30 o 
  -2   3   5      180.46      190.36      3.67 o 
  -1   3   5      235.97      247.47      3.26 o 
   0   3   5      868.34      874.71      7.41 o 
   1   3   5       39.00       29.40      1.23 o 
   2   3   5      247.91      226.36      2.93 o 
   3   3   5        0.26        0.45      0.44 o 
   4   3   5        3.63        4.62      0.72 o 
   5   3   5      178.43      170.00      3.54 o 
   6   3   5       30.54       26.14      1.58 o 
   7   3   5       94.70       94.06      2.96 o 
   8   3   5      349.56      335.52      5.88 o 
   9   3   5       19.97       19.38      1.88 o 
  10   3   5        6.39        7.79      1.48 o 
  11   3   5       19.57       20.05      2.15 o 
 -15   4   5       14.36       14.29      2.03 o 
 -14   4   5        9.70       11.81      1.81 o 
 -13   4   5        9.53        9.11      1.54 o 
 -12   4   5       14.48       11.96      1.46 o 
 -11   4   5      159.24      158.67      3.64 o 
 -10   4   5       78.31       89.64      2.61 o 
  -9   4   5       17.27       19.57      1.38 o 
  -8   4   5       30.28       35.01      2.06 o 
  -7   4   5        4.68        5.91      0.69 o 
  -6   4   5       25.37       36.20      1.30 o 
  -5   4   5      372.88      428.98      5.41 o 
  -4   4   5        3.32        5.52      1.11 o 
  -3   4   5      224.44      226.28      4.16 o 
  -2   4   5      356.68      407.84      6.66 o 
  -1   4   5      842.79      964.52      8.76 o 
   0   4   5      444.85      479.04      5.01 o 
   1   4   5      225.56      230.75      3.33 o 
   2   4   5      148.04      145.34      2.67 o 
   3   4   5        7.39        6.28      0.67 o 
   4   4   5       96.08       86.26      2.32 o 
   5   4   5        3.91        3.74      0.92 o 
   6   4   5      503.39      449.05      6.34 o 
   7   4   5      800.44      709.72      8.72 o 
   8   4   5       26.06       25.01      1.98 o 
   9   4   5        4.17        3.87      1.21 o 
  10   4   5        0.06       -0.15      0.98 o 
  11   4   5        0.20       -0.24      1.13 o 
 -15   5   5        0.94        2.66      1.64 o 
 -14   5   5       67.46       68.37      4.15 o 
 -13   5   5        0.48       -0.21      1.20 o 
 -12   5   5        5.51        2.80      1.30 o 
 -11   5   5       10.81       10.38      1.40 o 
 -10   5   5        0.08        1.04      0.80 o 
  -9   5   5        0.32       -0.63      0.77 o 
  -8   5   5       46.95       59.00      2.07 o 
  -7   5   5       37.38       42.86      2.05 o 
  -6   5   5        3.32        5.41      0.57 o 
  -5   5   5      377.11      394.46      3.72 o 
  -4   5   5       34.43       27.68      1.61 o 
  -3   5   5        0.22        0.46      0.57 o 
  -2   5   5      191.54      212.42      4.16 o 
  -1   5   5       62.39       68.74      1.77 o 
   0   5   5      215.93      217.60      3.52 o 
   1   5   5       22.96       26.18      1.70 o 
   2   5   5       86.78      103.44      2.29 o 
   3   5   5      265.17      244.34      3.21 o 
   4   5   5        1.11        3.44      0.67 o 
   5   5   5      208.46      179.71      4.17 o 
   6   5   5       67.33       55.15      2.95 o 
   7   5   5        0.67        0.82      0.87 o 
   8   5   5       58.46       56.01      3.25 o 
   9   5   5       16.31       17.47      1.92 o 
  10   5   5        6.91        5.90      1.62 o 
  11   5   5       18.52       16.94      2.65 o 
 -15   6   5        7.40        7.66      2.12 o 
 -14   6   5        0.17        0.90      1.43 o 
 -13   6   5       10.79       11.61      2.00 o 
 -12   6   5       87.69       88.17      3.82 o 
 -11   6   5       93.28       91.64      3.58 o 
 -10   6   5        0.01        0.89      0.99 o 
  -9   6   5        1.87        1.86      0.95 o 
  -8   6   5        4.54        6.98      1.03 o 
  -7   6   5      979.28     1039.43     13.85 o 
  -6   6   5       47.90       46.92      1.81 o 
  -5   6   5        3.65        3.67      0.57 o 
  -4   6   5       30.47       25.01      2.32 o 
  -3   6   5      140.04      142.64      7.42 o 
  -2   6   5       43.84       43.03      1.37 o 
  -1   6   5       32.89       47.45      2.24 o 
   0   6   5      224.56      238.35      3.87 o 
   1   6   5        3.33        5.59      0.76 o 
   2   6   5     1544.07     1365.73     11.56 o 
   3   6   5      153.72       97.92      2.89 o 
   4   6   5        6.40        3.44      0.89 o 
   5   6   5       81.69       70.03      2.85 o 
   6   6   5      153.91      116.35      3.74 o 
   7   6   5       54.70       61.64      3.23 o 
   8   6   5        0.07        0.24      1.11 o 
   9   6   5        6.30        6.15      1.88 o 
  10   6   5       17.11       16.31      2.21 o 
  11   6   5        3.30        4.67      1.73 o 
 -14   7   5        1.23        1.01      1.50 o 
 -13   7   5       59.14       57.39      3.76 o 
 -12   7   5       33.73       35.32      2.94 o 
 -11   7   5       17.31       21.66      2.98 o 
 -10   7   5       15.68       16.22      1.72 o 
  -9   7   5       71.49       74.27      2.74 o 
  -8   7   5      246.80      258.00      5.20 o 
  -7   7   5        1.37        1.80      0.75 o 
  -6   7   5       55.88       57.99      2.39 o 
  -5   7   5       76.55       80.14      3.41 o 
  -4   7   5        7.81        8.04      0.90 o 
  -3   7   5       72.39       72.09      4.03 o 
  -2   7   5       55.07       57.89      2.35 o 
  -1   7   5      110.38      107.32      2.61 o 
   0   7   5      726.62      735.95      8.07 o 
   1   7   5      328.07      304.78      7.47 o 
   2   7   5      143.23      123.59      3.28 o 
   3   7   5      110.93      101.87      2.82 o 
   4   7   5       82.28       75.87      2.55 o 
   5   7   5       47.29       28.66      2.40 o 
   6   7   5        6.26        6.76      1.36 o 
   7   7   5       24.92       20.12      4.09 o 
   8   7   5        4.32        5.32      1.44 o 
   9   7   5        8.80        4.97      1.50 o 
  10   7   5       16.66       16.04      2.34 o 
 -14   8   5       18.65       16.12      2.43 o 
 -13   8   5       24.33       17.64      2.40 o 
 -12   8   5       29.24       32.36      2.84 o 
 -11   8   5      107.74      103.75      4.00 o 
 -10   8   5       35.09       33.78      2.34 o 
  -9   8   5        2.66        3.37      1.24 o 
  -8   8   5       66.57       67.64      2.55 o 
  -7   8   5       94.67      107.49      5.39 o 
  -6   8   5        5.63        5.95      1.54 o 
  -5   8   5      124.47      117.39      5.15 o 
  -4   8   5        5.80        4.05      1.35 o 
  -3   8   5      206.25      188.65      6.28 o 
  -2   8   5       79.36       76.25      2.80 o 
  -1   8   5      857.57      849.74     17.52 o 
   0   8   5        3.35        2.42      0.87 o 
   1   8   5      505.79      474.19      6.82 o 
   2   8   5      296.84      265.85      5.31 o 
   3   8   5        5.50        3.92      1.03 o 
   4   8   5        0.71       -0.21      0.66 o 
   5   8   5       38.22       30.06      2.39 o 
   6   8   5       36.32       37.24      2.69 o 
   7   8   5       38.80       31.17      2.98 o 
   8   8   5       16.45       10.84      1.82 o 
   9   8   5      106.70      118.14      5.11 o 
  10   8   5        4.09        2.34      1.58 o 
 -13   9   5      228.15      241.74      7.77 o 
 -12   9   5        4.87        5.92      1.79 o 
 -11   9   5        0.15       -0.20      1.49 o 
 -10   9   5       37.45       40.57      3.05 o 
  -9   9   5       90.76       80.66      3.61 o 
  -8   9   5        8.46        6.68      1.37 o 
  -7   9   5        0.24       -0.84      0.84 o 
  -6   9   5       29.91       25.61      2.06 o 
  -5   9   5      317.27      273.52      5.36 o 
  -4   9   5     1292.64     1247.10     13.24 o 
  -3   9   5      537.47      531.07     20.23 o 
  -2   9   5      536.98      518.82      9.24 o 
  -1   9   5      661.88      639.05      9.27 o 
   0   9   5     1193.71     1126.54     17.18 o 
   1   9   5      124.27      117.55      5.24 o 
   2   9   5       19.23       18.80      1.76 o 
   3   9   5        2.56        3.27      1.02 o 
   4   9   5       52.58       40.68      2.70 o 
   5   9   5      250.45      220.33      4.78 o 
   6   9   5       26.61       27.02      2.53 o 
   7   9   5        0.03        0.21      1.12 o 
   8   9   5        0.96        1.02      1.31 o 
   9   9   5       57.44       53.82      3.71 o 
 -13  10   5       18.91       19.05      3.06 o 
 -12  10   5       79.35       86.34      6.97 o 
 -11  10   5       97.47       78.02      5.79 o 
 -10  10   5       32.21       32.38      2.88 o 
  -9  10   5       10.69       12.27      1.83 o 
  -8  10   5       16.80       13.94      1.81 o 
  -7  10   5       42.40       46.66      4.15 o 
  -6  10   5      100.73      101.36      3.48 o 
  -5  10   5        0.00        0.81      0.68 o 
  -4  10   5       23.27       21.19      2.67 o 
  -3  10   5      151.30      140.53      5.44 o 
  -2  10   5       51.00       59.04      2.75 o 
  -1  10   5     1568.60     1551.34     21.79 o 
   0  10   5       55.04       54.89      3.57 o 
   1  10   5       69.96       69.30      5.00 o 
   2  10   5      117.54      100.44      3.96 o 
   3  10   5       72.00       61.65     10.41 o 
   4  10   5       10.87        7.77      1.45 o 
   5  10   5        1.85        0.05      1.00 o 
   6  10   5        5.00        5.08      2.63 o 
   7  10   5        1.41        0.56      1.41 o 
   8  10   5        8.11        8.54      1.81 o 
   9  10   5       42.50       39.62      3.79 o 
 -12  11   5        0.07        1.56      1.69 o 
 -11  11   5        1.63       -0.11      1.26 o 
 -10  11   5        8.91        7.72      1.70 o 
  -9  11   5       12.64        7.58      2.86 o 
  -8  11   5        3.61        1.82      1.20 o 
  -7  11   5        0.80       -0.04      1.01 o 
  -6  11   5       18.16       14.98      1.77 o 
  -5  11   5      189.76      156.23      4.27 o 
  -4  11   5       88.18       89.27      4.18 o 
  -3  11   5       42.29       44.34      3.77 o 
  -2  11   5       52.81       54.65      6.64 o 
  -1  11   5        4.12        0.61      2.17 o 
   0  11   5      107.18       97.84      4.63 o 
   1  11   5      114.11      130.57     10.41 o 
   2  11   5        0.44        0.38      1.13 o 
   3  11   5        2.81        3.14      1.61 o 
   4  11   5       30.18       32.86      2.61 o 
   5  11   5       27.51       27.67      2.51 o 
   6  11   5       15.10       13.87      2.41 o 
   7  11   5        0.23       -0.06      1.44 o 
   8  11   5        2.43        2.95      1.80 o 
 -11  12   5        0.39       -0.30      1.40 o 
 -10  12   5       26.67       24.15      2.60 o 
  -9  12   5       21.27       18.48      2.30 o 
  -8  12   5        3.36        2.69      1.27 o 
  -7  12   5      228.70      205.01      5.43 o 
  -6  12   5        2.69        2.46      1.12 o 
  -5  12   5        4.02        5.17      1.25 o 
  -4  12   5       21.30       15.72      2.01 o 
  -3  12   5       43.56       49.11      6.57 o 
  -2  12   5       26.75       29.43      5.14 o 
  -1  12   5       49.28       57.67      7.00 o 
   0  12   5        7.92        7.27      4.96 o 
   1  12   5       20.84       24.67      2.54 o 
   2  12   5        0.28        0.39      1.08 o 
   3  12   5      165.67      171.86      5.64 o 
   4  12   5      112.09      118.54      4.54 o 
   5  12   5        7.97       10.26      1.86 o 
   6  12   5       23.28       26.44      3.14 o 
   7  12   5       75.15       83.83      5.29 o 
 -11  13   5        8.25        7.89      3.79 o 
 -10  13   5        1.40        1.83      1.49 o 
  -9  13   5        1.61        1.14      1.32 o 
  -8  13   5       83.32       79.73      4.11 o 
  -7  13   5       90.68       91.70      4.63 o 
  -6  13   5        3.90        0.78      1.27 o 
  -5  13   5       19.83       26.11      2.32 o 
  -4  13   5       31.20       30.97      3.66 o 
  -3  13   5      118.82      116.85      8.87 o 
  -2  13   5        1.28        1.12      2.24 o 
  -1  13   5       17.82       20.52      4.58 o 
   0  13   5        4.10        5.56      2.71 o 
   1  13   5       90.26       98.25      4.27 o 
   2  13   5        8.21       11.76      2.11 o 
   3  13   5       13.60       16.80      2.42 o 
   4  13   5       47.43       42.43      3.11 o 
   5  13   5        9.58       11.72      1.97 o 
   6  13   5        3.54        2.14      1.74 o 
   7  13   5        0.69        2.16      1.83 o 
 -10  14   5        0.13        1.14      3.15 o 
  -9  14   5        2.61        1.29      1.42 o 
  -8  14   5        2.34        4.42      1.59 o 
  -7  14   5       46.13       40.48      3.35 o 
  -6  14   5        3.65        3.52      1.40 o 
  -5  14   5       27.72       26.19      3.90 o 
  -4  14   5       11.11        4.60      3.04 o 
  -3  14   5       25.00       25.22      5.39 o 
  -2  14   5        2.55        1.72      2.68 o 
  -1  14   5       95.44      107.30      8.66 o 
   0  14   5        4.60        8.45      3.55 o 
   1  14   5       58.04       73.36      5.87 o 
   2  14   5        8.03        4.98      4.70 o 
   3  14   5       73.65       63.29      5.19 o 
   4  14   5       49.87       57.44      5.28 o 
   5  14   5       34.52       39.44      3.20 o 
   6  14   5        6.31        3.53      2.02 o 
  -8  15   5        3.00        1.25      1.84 o 
  -7  15   5       12.54       11.79      2.01 o 
  -6  15   5        1.39        2.06      1.96 o 
  -5  15   5       33.09       37.47      5.42 o 
  -4  15   5        0.06        1.34      3.06 o 
  -3  15   5       35.32       35.21      3.66 o 
  -2  15   5       19.15       20.32      2.88 o 
  -1  15   5        2.87        5.41      3.33 o 
   0  15   5       20.35       17.86      4.90 o 
   1  15   5       35.50       47.19      4.82 o 
   2  15   5       22.02       20.24      3.49 o 
   3  15   5        1.83        6.92      1.98 o 
   4  15   5       52.50       61.84      3.98 o 
  -6  16   5       45.29       49.37      5.10 o 
  -5  16   5       28.21       30.61      6.34 o 
  -4  16   5       25.84       30.92      6.53 o 
  -3  16   5      246.00      272.66     10.56 o 
  -2  16   5        0.24        0.25      2.83 o 
  -1  16   5        7.94        1.61      3.04 o 
   0  16   5        0.43       -0.01      1.82 o 
   1  16   5       21.15       25.89      8.63 o 
   2  16   5        0.17        2.35      2.07 o 
  -3  17   5        0.00       -0.23      1.47 o 
  -2  17   5       27.87       32.10      6.63 o 
  -1  17   5        0.87        7.34      6.48 o 
 -16   0   6        2.21        4.11      2.72 o 
 -15   0   6        7.40        4.09      2.38 o 
 -14   0   6       18.81       15.72      3.22 o 
 -13   0   6       17.65        9.07      1.99 o 
 -12   0   6      112.70      106.10      4.37 o 
 -11   0   6        1.06        2.57      1.13 o 
 -10   0   6       47.26       45.67      3.07 o 
  -9   0   6      868.80      924.39     18.01 o 
  -8   0   6      801.09      815.38     14.25 o 
  -7   0   6       73.32       65.85      2.78 o 
  -6   0   6      461.90      492.18     15.08 o 
  -5   0   6        0.11        0.62      0.72 o 
  -4   0   6       24.84       29.39      1.92 o 
  -3   0   6        5.77        5.56      1.02 o 
  -2   0   6      666.82      705.43      9.04 o 
  -1   0   6       41.58       37.47      1.70 o 
   0   0   6      657.61      653.61      9.58 o 
   1   0   6      221.33      189.12      3.71 o 
   2   0   6     2199.14     2007.17     19.28 o 
   3   0   6       69.49       78.42      4.42 o 
   4   0   6     2153.94     2124.57     21.26 o 
   5   0   6      335.73      314.50      6.16 o 
   6   0   6      117.44      113.57      3.89 o 
   7   0   6       14.20       14.70      2.46 o 
   8   0   6       29.11       32.48      2.85 o 
   9   0   6       12.35       13.49      2.39 o 
  10   0   6       23.48       21.92      3.43 o 
  11   0   6       88.57       91.43     11.73 o 
 -16   1   6        0.94        2.99      2.81 o 
 -15   1   6       14.42       14.28      2.25 o 
 -14   1   6        3.66        4.77      1.27 o 
 -13   1   6        1.76        1.41      0.97 o 
 -12   1   6      163.53      173.22      3.57 o 
 -11   1   6       95.66      103.31      2.66 o 
 -10   1   6      902.02      951.55      8.53 o 
  -9   1   6     4584.73     5008.04     31.94 o 
  -8   1   6      124.99      152.21      3.17 o 
  -7   1   6      153.74      180.63      3.02 o 
  -6   1   6       77.37       86.24      1.95 o 
  -5   1   6       16.00       14.05      0.91 o 
  -4   1   6      383.08      359.64      4.46 o 
  -3   1   6      186.89      212.51      3.08 o 
  -2   1   6      195.72      196.62      2.66 o 
  -1   1   6      482.09      511.73      4.96 o 
   0   1   6      567.39      658.82      5.89 o 
   1   1   6       57.97       67.20      1.53 o 
   2   1   6       69.40       60.29      1.60 o 
   3   1   6       45.06       41.12      1.46 o 
   4   1   6     3684.03     3412.11     22.24 o 
   5   1   6       14.23       13.80      1.18 o 
   6   1   6        0.07        0.95      0.73 o 
   7   1   6        5.48        6.95      1.05 o 
   8   1   6        5.80        6.14      1.13 o 
   9   1   6       21.59       23.61      2.04 o 
  10   1   6       95.87       95.79      4.71 o 
  11   1   6        0.39        2.19      1.61 o 
 -15   2   6       65.90       70.94      4.39 o 
 -14   2   6       19.89       20.49      1.95 o 
 -13   2   6        8.20        5.34      1.20 o 
 -12   2   6       96.08       94.50      2.96 o 
 -11   2   6       18.09       14.99      1.39 o 
 -10   2   6        0.78        1.40      0.69 o 
  -9   2   6      390.07      407.41      4.88 o 
  -8   2   6      156.78      164.52      2.81 o 
  -7   2   6        1.24        2.18      0.75 o 
  -6   2   6        3.97        3.02      0.65 o 
  -5   2   6       68.01       68.95      1.57 o 
  -4   2   6      298.10      320.26      4.00 o 
  -3   2   6      726.40      812.47     11.51 o 
  -2   2   6     2184.88     2493.56     21.45 o 
  -1   2   6       66.99       73.08      1.62 o 
   0   2   6        0.00        0.61      0.40 o 
   1   2   6      136.33      140.27      2.58 o 
   2   2   6       97.84      112.19      2.12 o 
   3   2   6       45.30       43.75      1.87 o 
   4   2   6      655.33      624.19      6.28 o 
   5   2   6        4.29        2.37      0.76 o 
   6   2   6       10.20        5.04      1.24 o 
   7   2   6       67.61       64.72      2.77 o 
   8   2   6        2.16        1.07      0.99 o 
   9   2   6        0.43        0.64      0.99 o 
  10   2   6        2.21        0.44      1.12 o 
  11   2   6       44.20       47.43      3.22 o 
 -15   3   6        9.36        6.74      1.67 o 
 -14   3   6        0.08        1.04      1.21 o 
 -13   3   6        0.50        1.09      0.96 o 
 -12   3   6        0.22        0.84      0.88 o 
 -11   3   6        6.12        6.12      1.12 o 
 -10   3   6        0.02        0.21      0.96 o 
  -9   3   6        4.50        4.04      1.03 o 
  -8   3   6      140.34      153.26      2.70 o 
  -7   3   6       90.66      101.63      2.35 o 
  -6   3   6      117.16      131.04      2.33 o 
  -5   3   6      266.17      308.40      3.41 o 
  -4   3   6      697.47      770.41     11.42 o 
  -3   3   6     1371.85     1460.93     15.19 o 
  -2   3   6        5.82        3.75      0.82 o 
  -1   3   6       10.01       12.15      0.94 o 
   0   3   6      417.89      443.33      6.57 o 
   1   3   6      204.67      204.47      4.74 o 
   2   3   6      149.74      152.98      2.35 o 
   3   3   6      118.84      116.33      2.54 o 
   4   3   6      732.90      729.61      7.02 o 
   5   3   6      743.61      689.36      7.06 o 
   6   3   6       14.00        9.88      1.27 o 
   7   3   6        1.78        2.64      0.93 o 
   8   3   6        4.58        4.66      1.17 o 
   9   3   6       18.65       16.96      1.85 o 
  10   3   6      113.45      127.67      4.16 o 
  11   3   6       19.84       27.70      3.62 o 
 -15   4   6       99.32      100.77      5.46 o 
 -14   4   6        0.07        0.67      1.31 o 
 -13   4   6        6.97        6.18      1.55 o 
 -12   4   6       26.74       24.84      2.44 o 
 -11   4   6       57.27       53.12      3.25 o 
 -10   4   6       48.67       64.61      2.84 o 
  -9   4   6        0.69        1.46      0.66 o 
  -8   4   6       15.78       19.52      1.33 o 
  -7   4   6      447.09      484.31      5.92 o 
  -6   4   6       26.86       29.41      1.55 o 
  -5   4   6       14.66       12.61      1.97 o 
  -4   4   6      194.06      204.84      4.26 o 
  -3   4   6      588.54      642.14      8.42 o 
  -2   4   6     2989.78     3290.67     47.40 o 
  -1   4   6       12.19       18.07      1.07 o 
   0   4   6       14.43       17.70      1.10 o 
   1   4   6      115.45      124.07      3.21 o 
   2   4   6      239.21      228.45      4.69 o 
   3   4   6      101.39      104.74      2.25 o 
   4   4   6       23.47       17.87      1.36 o 
   5   4   6        6.17        8.52      1.04 o 
   6   4   6       67.66       55.13      2.55 o 
   7   4   6        0.08        1.25      0.88 o 
   8   4   6        4.30        5.52      1.49 o 
   9   4   6        0.62        0.65      1.27 o 
  10   4   6        5.04        3.47      1.63 o 
 -15   5   6        6.52        4.90      1.76 o 
 -14   5   6       78.85       79.59      5.77 o 
 -13   5   6        2.06        2.36      1.39 o 
 -12   5   6       59.23       68.11      3.75 o 
 -11   5   6       48.66       49.68      3.08 o 
 -10   5   6        4.71        4.31      1.12 o 
  -9   5   6       34.07       39.46      2.21 o 
  -8   5   6      211.95      215.57      4.63 o 
  -7   5   6        0.11        0.51      0.53 o 
  -6   5   6       44.97       45.37      1.69 o 
  -5   5   6      188.84      174.76      3.58 o 
  -4   5   6        4.64        7.48      1.06 o 
  -3   5   6      199.63      209.42      4.35 o 
  -2   5   6      112.06      127.21      3.37 o 
  -1   5   6      138.57      136.84      3.04 o 
   0   5   6      130.61      148.39      2.76 o 
   1   5   6        1.13        1.12      0.54 o 
   2   5   6        0.00       -0.05      0.52 o 
   3   5   6       19.33       15.29      1.78 o 
   4   5   6      706.58      578.31     15.75 o 
   5   5   6       22.82       15.28      1.71 o 
   6   5   6       60.37       58.36      3.04 o 
   7   5   6        0.35        0.83      1.03 o 
   8   5   6        4.10        3.43      1.29 o 
   9   5   6       29.54       26.52      2.63 o 
  10   5   6       14.71       14.60      2.55 o 
 -15   6   6       45.46       40.99      4.35 o 
 -14   6   6       15.27       17.68      2.38 o 
 -13   6   6      116.54      116.68      4.49 o 
 -12   6   6       28.96       32.48      2.76 o 
 -11   6   6      137.94      134.02      4.32 o 
 -10   6   6      167.50      169.54      4.57 o 
  -9   6   6      212.56      219.31      4.46 o 
  -8   6   6       49.92       45.98      2.21 o 
  -7   6   6      116.35      126.74      3.64 o 
  -6   6   6      161.78      163.35      3.19 o 
  -5   6   6        0.41        0.17      0.52 o 
  -4   6   6        2.26        0.72      0.68 o 
  -3   6   6      188.78      214.76      4.55 o 
  -2   6   6      225.17      263.43      5.17 o 
  -1   6   6      279.35      265.79      5.24 o 
   0   6   6       13.82       15.47      1.15 o 
   1   6   6      255.36      244.31      3.88 o 
   2   6   6       20.27       10.93      1.05 o 
   3   6   6       55.80       54.27      3.48 o 
   4   6   6      164.27      139.98      3.89 o 
   5   6   6        2.55        2.07      1.20 o 
   6   6   6        0.75        1.16      1.01 o 
   7   6   6        0.12       -0.23      0.96 o 
   8   6   6        3.03        2.06      1.30 o 
   9   6   6        0.03        1.92      1.36 o 
  10   6   6       70.77       68.39      4.23 o 
 -14   7   6      148.58      162.05      5.55 o 
 -13   7   6        2.95        1.12      1.45 o 
 -12   7   6       23.35       18.48      2.22 o 
 -11   7   6       33.18       33.80      2.67 o 
 -10   7   6       69.73       72.04      3.06 o 
  -9   7   6       91.19       91.78      3.49 o 
  -8   7   6       29.58       30.78      2.75 o 
  -7   7   6      129.98      132.32      3.85 o 
  -6   7   6      266.28      258.58      5.28 o 
  -5   7   6      232.88      229.68      4.27 o 
  -4   7   6      278.74      294.74      5.57 o 
  -3   7   6        3.95        2.53      0.87 o 
  -2   7   6      194.62      198.56      4.59 o 
  -1   7   6     3154.05     3059.52     30.46 o 
   0   7   6      621.59      638.09      9.12 o 
   1   7   6       10.21        5.14      1.14 o 
   2   7   6       26.23       30.25      2.03 o 
   3   7   6       25.99       26.13      1.80 o 
   4   7   6       57.10       40.84      2.32 o 
   5   7   6        0.01       -0.38      0.97 o 
   6   7   6        0.29       -0.55      0.90 o 
   7   7   6        4.23        3.17      1.30 o 
   8   7   6       72.27       72.93      4.04 o 
   9   7   6       16.45       13.03      2.06 o 
  10   7   6       20.63       21.16      2.63 o 
 -14   8   6       20.61       22.55      2.73 o 
 -13   8   6       23.75       24.32      2.68 o 
 -12   8   6       12.92       10.52      1.93 o 
 -11   8   6        0.69        1.58      1.46 o 
 -10   8   6       35.75       38.01      3.22 o 
  -9   8   6      119.05      114.25      4.00 o 
  -8   8   6       16.99       20.04      2.17 o 
  -7   8   6      444.03      471.48      7.74 o 
  -6   8   6      143.78      146.43      4.01 o 
  -5   8   6        0.00       -0.30      0.88 o 
  -4   8   6      262.04      252.09      5.25 o 
  -3   8   6       76.32       74.99      2.89 o 
  -2   8   6       23.11       29.36      2.20 o 
  -1   8   6      820.58      790.29     10.72 o 
   0   8   6       69.42       71.19      2.96 o 
   1   8   6        9.84        9.02      1.53 o 
   2   8   6      515.26      441.87      8.30 o 
   3   8   6      430.14      371.15      6.71 o 
   4   8   6        1.27        0.17      0.81 o 
   5   8   6       15.83       20.47      3.51 o 
   6   8   6       22.95       26.68      2.39 o 
   7   8   6        8.51        4.35      1.47 o 
   8   8   6        0.01        0.92      1.34 o 
   9   8   6        0.44        0.86      1.36 o 
 -13   9   6        0.28        1.39      1.75 o 
 -12   9   6        3.77        1.11      1.57 o 
 -11   9   6        6.86        3.98      1.76 o 
 -10   9   6        6.62        7.47      1.55 o 
  -9   9   6        5.15        2.80      1.61 o 
  -8   9   6        6.73        6.30      1.37 o 
  -7   9   6       20.32       23.94      2.99 o 
  -6   9   6        0.52        1.29      0.94 o 
  -5   9   6       82.93       89.25      4.54 o 
  -4   9   6     1127.30     1118.14     18.14 o 
  -3   9   6        7.68        8.24      1.46 o 
  -2   9   6      166.84      163.80      4.42 o 
  -1   9   6      987.59      934.05     12.24 o 
   0   9   6      242.97      230.80      8.21 o 
   1   9   6       50.25       46.44      3.14 o 
   2   9   6        1.45        0.92      1.00 o 
   3   9   6       45.03       44.08      2.79 o 
   4   9   6        3.54        3.79      1.22 o 
   5   9   6       43.38       52.75      4.87 o 
   6   9   6        2.63        2.97      1.54 o 
   7   9   6        4.12        1.64      1.52 o 
   8   9   6       17.27       18.01      2.72 o 
   9   9   6       63.32       64.65      4.80 o 
 -13  10   6       41.28       42.93      6.77 o 
 -12  10   6       55.86       54.52      4.55 o 
 -11  10   6       18.50       14.29      2.21 o 
 -10  10   6       13.19       10.91      1.91 o 
  -9  10   6        9.47        8.86      1.68 o 
  -8  10   6        8.97       10.37      1.65 o 
  -7  10   6      122.80      115.30      3.93 o 
  -6  10   6       64.98       62.23      3.06 o 
  -5  10   6       20.61       19.42      2.23 o 
  -4  10   6      181.75      181.55      6.57 o 
  -3  10   6        1.92        0.27      1.30 o 
  -2  10   6        9.18        8.41      1.50 o 
  -1  10   6       40.48       39.90      8.65 o 
   0  10   6        0.71        0.42      1.18 o 
   1  10   6        5.17        4.06      1.27 o 
   2  10   6        1.44        2.37      1.17 o 
   3  10   6       97.95      100.21      4.22 o 
   4  10   6        1.18        0.85      1.07 o 
   5  10   6       25.41       24.92      2.34 o 
   6  10   6       77.30       81.64      4.64 o 
   7  10   6       55.48       59.94      4.39 o 
   8  10   6        0.78        0.61      1.60 o 
 -12  11   6        1.29        4.10      2.05 o 
 -11  11   6        8.97        6.65      1.79 o 
 -10  11   6       82.40       95.40      4.26 o 
  -9  11   6      122.48      123.65      4.55 o 
  -8  11   6      111.92      105.73      4.44 o 
  -7  11   6        0.05        0.26      1.06 o 
  -6  11   6       14.91       14.62      1.84 o 
  -5  11   6       38.55       29.36      4.69 o 
  -4  11   6      623.75      604.38     38.18 o 
  -3  11   6       63.41       74.72      8.31 o 
  -2  11   6      263.75      257.91     12.27 o 
  -1  11   6      192.11      192.81      6.49 o 
   0  11   6       71.33       67.34      4.21 o 
   1  11   6       32.47       33.70      3.72 o 
   2  11   6       63.51       72.85      3.81 o 
   3  11   6        0.50        0.66      1.48 o 
   4  11   6       13.83       10.48      1.71 o 
   5  11   6       38.39       40.91      3.15 o 
   6  11   6        0.31        1.28      1.66 o 
   7  11   6        8.57        7.37      2.11 o 
 -11  12   6       39.88       40.10      3.39 o 
 -10  12   6       84.08       93.55      4.48 o 
  -9  12   6        5.17        3.14      1.49 o 
  -8  12   6      181.93      170.53      6.95 o 
  -7  12   6      319.49      314.41      6.91 o 
  -6  12   6       10.73       13.07      2.70 o 
  -5  12   6        5.44        4.59      1.50 o 
  -4  12   6        4.91        4.46      1.45 o 
  -3  12   6       42.46       40.12      6.17 o 
  -2  12   6       13.00        7.34      3.06 o 
  -1  12   6        8.65       11.58      3.58 o 
   0  12   6        0.20       -0.11      1.32 o 
   1  12   6      117.05      133.33      4.95 o 
   2  12   6        1.24        1.12      1.25 o 
   3  12   6       14.73       18.55      2.14 o 
   4  12   6        1.57        3.90      1.43 o 
   5  12   6        1.12        0.07      1.21 o 
   6  12   6       45.36       48.40      6.59 o 
   7  12   6        0.69        1.59      1.83 o 
 -11  13   6        0.58       -1.41      2.98 o 
 -10  13   6        1.21       -0.57      1.28 o 
  -9  13   6       25.18       20.99      3.93 o 
  -8  13   6        1.36        1.14      1.32 o 
  -7  13   6       14.16       13.18      1.99 o 
  -6  13   6       10.30        4.33      2.78 o 
  -5  13   6        1.45        0.21      1.35 o 
  -4  13   6        0.14        1.41      2.47 o 
  -3  13   6        0.15       -0.19      1.97 o 
  -2  13   6        1.23        2.91      2.58 o 
  -1  13   6       96.32      104.52      8.27 o 
   0  13   6        2.18        1.38      1.81 o 
   1  13   6        8.32        8.98      2.19 o 
   2  13   6       88.25       95.18      7.20 o 
   3  13   6        4.90        3.43      2.11 o 
   4  13   6      136.57      153.99      5.11 o 
   5  13   6       27.35       28.55      2.80 o 
   6  13   6        1.09        1.89      1.61 o 
  -9  14   6        0.09        0.76      1.43 o 
  -8  14   6        5.51        5.16      1.68 o 
  -7  14   6       19.46       17.25      2.65 o 
  -6  14   6      120.68      126.41      5.31 o 
  -5  14   6        0.75        1.62      1.72 o 
  -4  14   6        7.56        6.55      3.49 o 
  -3  14   6        6.01        5.17      3.28 o 
  -2  14   6        2.20       -0.41      2.12 o 
  -1  14   6       65.01       70.90      8.35 o 
   0  14   6       45.86       46.66      4.99 o 
   1  14   6      129.16      137.61      7.08 o 
   2  14   6      101.50      112.08      4.98 o 
   3  14   6      137.13      154.78      5.88 o 
   4  14   6       56.37       58.67      3.88 o 
   5  14   6        7.98        7.28      1.96 o 
  -8  15   6       20.72       22.51      4.12 o 
  -7  15   6        3.12        3.18      1.93 o 
  -6  15   6       32.02       34.61      4.20 o 
  -5  15   6       16.88       13.54      2.87 o 
  -4  15   6        5.33        4.07      3.36 o 
  -3  15   6       38.31       35.59      6.62 o 
  -2  15   6       12.02       16.99      4.64 o 
  -1  15   6       13.76       25.96      5.49 o 
   0  15   6       14.54       14.96      3.33 o 
   1  15   6       47.25       56.54      8.04 o 
   2  15   6        0.02       -2.51      2.62 o 
   3  15   6        6.10        7.47      3.32 o 
  -6  16   6      210.73      247.14     14.25 o 
  -5  16   6       28.50       22.52      3.60 o 
  -4  16   6        2.46        2.59      3.34 o 
  -3  16   6        9.72       10.98      2.48 o 
  -2  16   6        4.26        4.36      1.86 o 
  -1  16   6        0.69        2.42      3.24 o 
   0  16   6        4.30        6.12      6.00 o 
   1  16   6        7.21        4.12      4.90 o 
 -16   1   7        2.14        1.37      2.02 o 
 -15   1   7        6.24        3.39      2.07 o 
 -14   1   7        0.02        0.89      1.13 o 
 -13   1   7        7.24        7.76      1.52 o 
 -12   1   7        7.84        8.87      1.34 o 
 -11   1   7        4.65        3.34      1.47 o 
 -10   1   7       15.56       19.03      1.49 o 
  -9   1   7      813.09      858.24     10.71 o 
  -8   1   7      221.38      230.23      4.19 o 
  -7   1   7       14.15       12.25      1.11 o 
  -6   1   7       32.08       37.35      2.29 o 
  -5   1   7       30.92       31.04      1.75 o 
  -4   1   7       19.76       19.02      1.35 o 
  -3   1   7      557.27      600.17      5.92 o 
  -2   1   7       79.62       83.33      1.63 o 
  -1   1   7       65.77       67.95      1.83 o 
   0   1   7      327.97      378.54      4.26 o 
   1   1   7        3.55        6.14      0.75 o 
   2   1   7      252.49      232.03      3.27 o 
   3   1   7        0.25        0.32      0.62 o 
   4   1   7      264.36      248.66      3.80 o 
   5   1   7       42.94       43.76      1.95 o 
   6   1   7        7.50        7.73      1.06 o 
   7   1   7       51.48       50.01      2.39 o 
   8   1   7       12.23       14.33      1.52 o 
   9   1   7        1.87        3.01      1.20 o 
  10   1   7        1.18        1.91      1.25 o 
 -16   2   7        4.37        3.23      2.21 o 
 -15   2   7        2.56        2.71      1.58 o 
 -14   2   7        0.29       -0.68      1.23 o 
 -13   2   7      253.86      266.45      6.54 o 
 -12   2   7      202.44      201.37      5.43 o 
 -11   2   7        9.21        9.95      1.42 o 
 -10   2   7      203.40      204.64      4.18 o 
  -9   2   7       63.73       63.74      2.38 o 
  -8   2   7      591.26      630.47      8.99 o 
  -7   2   7      207.72      218.25      3.99 o 
  -6   2   7        3.91        4.71      0.80 o 
  -5   2   7       66.29       66.42      1.85 o 
  -4   2   7      297.61      314.88      5.90 o 
  -3   2   7     1781.89     1873.19     17.15 o 
  -2   2   7      143.29      151.91      2.63 o 
  -1   2   7      223.25      225.89      3.69 o 
   0   2   7       48.76       45.96      1.50 o 
   1   2   7      534.79      498.68      4.90 o 
   2   2   7     1722.99     1662.15     12.10 o 
   3   2   7       96.08       83.07      3.22 o 
   4   2   7      276.02      275.77      4.04 o 
   5   2   7       98.58       86.08      2.68 o 
   6   2   7        1.30        2.36      1.20 o 
   7   2   7        0.15        0.55      0.81 o 
   8   2   7        0.55        1.17      1.02 o 
   9   2   7        0.13        0.33      1.01 o 
  10   2   7        0.03        1.85      1.33 o 
 -15   3   7        5.81        5.87      2.12 o 
 -14   3   7       63.81       64.42      3.98 o 
 -13   3   7       17.06       22.94      2.41 o 
 -12   3   7       24.67       26.78      2.80 o 
 -11   3   7        9.39       10.27      1.67 o 
 -10   3   7       27.95       32.30      2.30 o 
  -9   3   7      602.88      665.82     12.24 o 
  -8   3   7      437.89      485.26     11.21 o 
  -7   3   7       18.46       23.36      2.09 o 
  -6   3   7      119.73      125.84      4.44 o 
  -5   3   7       75.51       85.34      3.49 o 
  -4   3   7      101.93      127.85      3.64 o 
  -3   3   7       37.88       41.20      2.05 o 
  -2   3   7       31.82       28.14      1.13 o 
  -1   3   7      106.24       94.63      1.98 o 
   0   3   7       55.56       68.23      1.97 o 
   1   3   7       36.60       43.50      1.59 o 
   2   3   7      142.28      135.48      2.87 o 
   3   3   7      224.67      185.57      3.54 o 
   4   3   7     1809.70     1583.83     13.78 o 
   5   3   7       18.91       14.60      1.42 o 
   6   3   7        0.00        0.67      0.90 o 
   7   3   7       12.35        8.74      1.50 o 
   8   3   7        0.65        2.67      1.29 o 
   9   3   7       12.27       12.72      2.01 o 
  10   3   7        0.56        1.61      1.53 o 
 -15   4   7        1.60        0.78      1.52 o 
 -14   4   7        1.63        0.64      1.35 o 
 -13   4   7       26.40       28.91      2.70 o 
 -12   4   7        1.75        0.20      1.13 o 
 -11   4   7        0.07       -0.52      0.96 o 
 -10   4   7      139.94      158.12      4.33 o 
  -9   4   7        6.86        9.92      1.42 o 
  -8   4   7        5.10        2.72      0.83 o 
  -7   4   7        1.89        2.29      0.76 o 
  -6   4   7        1.35        0.59      0.83 o 
  -5   4   7       32.52       33.83      2.23 o 
  -4   4   7      114.71      118.28      5.73 o 
  -3   4   7        1.10        0.93      0.76 o 
  -2   4   7       38.48       45.98      2.19 o 
  -1   4   7      159.67      159.71      2.72 o 
   0   4   7      104.97       98.81      2.25 o 
   1   4   7       25.84       28.40      1.88 o 
   2   4   7       40.86       38.47      1.65 o 
   3   4   7      193.04      148.70      3.55 o 
   4   4   7       65.69       56.36      2.25 o 
   5   4   7      192.35      179.37      4.48 o 
   6   4   7      119.02      123.31      3.93 o 
   7   4   7       22.77       22.76      2.21 o 
   8   4   7       89.88       89.95      6.27 o 
   9   4   7        1.33        4.13      1.56 o 
  10   4   7        8.98       10.58      2.16 o 
 -15   5   7       26.20       28.23      3.03 o 
 -14   5   7      108.77      110.22      4.51 o 
 -13   5   7        6.94        5.27      1.63 o 
 -12   5   7        3.75        2.13      1.34 o 
 -11   5   7        0.05        0.36      1.40 o 
 -10   5   7       51.21       50.29      3.15 o 
  -9   5   7       20.82       24.56      2.06 o 
  -8   5   7       63.69       63.86      3.30 o 
  -7   5   7        1.21        2.61      0.83 o 
  -6   5   7       88.05       78.02      2.94 o 
  -5   5   7        9.79       18.38      1.73 o 
  -4   5   7      255.30      282.16      5.48 o 
  -3   5   7      372.63      391.73      6.59 o 
  -2   5   7      325.14      340.86      8.71 o 
  -1   5   7      329.53      275.63      6.34 o 
   0   5   7        0.90       -0.09      0.65 o 
   1   5   7       37.65       39.03      2.14 o 
   2   5   7       40.71       37.42      1.99 o 
   3   5   7      567.24      463.17      5.60 o 
   4   5   7      126.20       91.01      3.21 o 
   5   5   7        2.94        2.77      1.05 o 
   6   5   7        0.07        0.16      0.99 o 
   7   5   7       16.93       20.25      2.16 o 
   8   5   7        0.02        1.32      1.20 o 
   9   5   7       79.57       75.07      4.22 o 
 -15   6   7        3.08        5.23      1.86 o 
 -14   6   7        1.31        1.26      1.48 o 
 -13   6   7       13.97       10.31      1.91 o 
 -12   6   7       36.71       39.58      3.04 o 
 -11   6   7       58.00       60.66      4.13 o 
 -10   6   7        2.53        2.42      1.70 o 
  -9   6   7        3.19        4.43      1.27 o 
  -8   6   7      101.12      108.72      5.18 o 
  -7   6   7       34.47       38.54      3.56 o 
  -6   6   7        4.71        4.72      0.97 o 
  -5   6   7       32.85       32.75      2.12 o 
  -4   6   7        6.63        7.06      1.22 o 
  -3   6   7      201.72      204.82      5.64 o 
  -2   6   7       14.18       10.72      1.52 o 
  -1   6   7       56.69       51.73      4.19 o 
   0   6   7      141.80      134.78      3.44 o 
   1   6   7       68.53       61.99      2.34 o 
   2   6   7       42.20       25.48      1.64 o 
   3   6   7       71.55       58.77      3.18 o 
   4   6   7       40.31       41.87      3.56 o 
   5   6   7        2.91        3.07      1.14 o 
   6   6   7       10.90       11.68      1.72 o 
   7   6   7        1.74        2.04      1.21 o 
   8   6   7        4.25        2.75      1.41 o 
   9   6   7        9.98        9.38      1.94 o 
 -14   7   7       32.80       26.06      3.33 o 
 -13   7   7        6.13        3.96      1.92 o 
 -12   7   7        0.55       -1.27      1.27 o 
 -11   7   7       50.47       52.90      4.00 o 
 -10   7   7      345.39      373.53     10.19 o 
  -9   7   7       93.20       93.43      3.59 o 
  -8   7   7       24.10       24.28      2.13 o 
  -7   7   7        0.37        0.37      1.02 o 
  -6   7   7       38.74       35.63      2.75 o 
  -5   7   7       35.22       37.38      2.28 o 
  -4   7   7      125.73      128.47      3.79 o 
  -3   7   7       89.02      101.03      3.47 o 
  -2   7   7       92.94       85.45      3.24 o 
  -1   7   7     1412.13     1275.81     15.06 o 
   0   7   7       74.63       46.08      2.40 o 
   1   7   7       10.37        7.12      1.17 o 
   2   7   7       64.23       49.22      3.18 o 
   3   7   7        0.43        1.18      1.08 o 
   4   7   7      223.41      215.91      6.10 o 
   5   7   7       11.40        8.26      1.81 o 
   6   7   7       23.38       29.06      2.51 o 
   7   7   7        4.97        6.58      1.89 o 
   8   7   7        2.58       -0.41      1.57 o 
   9   7   7       24.29       27.13      3.34 o 
 -14   8   7        0.99       -0.03      1.67 o 
 -13   8   7       23.18       24.95      3.20 o 
 -12   8   7        1.00        0.91      1.68 o 
 -11   8   7       13.79       11.55      2.15 o 
 -10   8   7        0.00       -1.37      1.49 o 
  -9   8   7       42.15       42.74      3.89 o 
  -8   8   7      208.75      203.42      5.21 o 
  -7   8   7      339.52      350.01      7.85 o 
  -6   8   7       86.08       88.96      3.92 o 
  -5   8   7       63.72       65.53      3.91 o 
  -4   8   7      346.26      350.10      7.69 o 
  -3   8   7      839.30      832.99     11.42 o 
  -2   8   7      387.62      372.96      8.03 o 
  -1   8   7       96.51       89.43      3.35 o 
   0   8   7        4.47        4.80      1.18 o 
   1   8   7        2.41        0.94      1.20 o 
   2   8   7      175.69      145.09      4.75 o 
   3   8   7        2.41        0.43      0.94 o 
   4   8   7       36.06       31.04      2.49 o 
   5   8   7       16.24       18.97      2.47 o 
   6   8   7       44.86       50.46      3.88 o 
   7   8   7       51.82       58.99      4.25 o 
   8   8   7      158.70      200.74      6.88 o 
 -13   9   7        0.58        0.07      1.88 o 
 -12   9   7        4.01        1.73      1.66 o 
 -11   9   7        0.02        0.17      1.51 o 
 -10   9   7        4.49        4.83      1.49 o 
  -9   9   7       13.89       13.82      1.93 o 
  -8   9   7       15.85       19.12      2.18 o 
  -7   9   7       28.53       29.57      2.88 o 
  -6   9   7      204.96      192.29      6.07 o 
  -5   9   7        2.69        2.37      1.79 o 
  -4   9   7     1001.92      983.62     17.01 o 
  -3   9   7        2.05        0.71      1.15 o 
  -2   9   7      208.42      198.55      5.13 o 
  -1   9   7       26.68       26.94      2.35 o 
   0   9   7       61.65       57.20      3.29 o 
   1   9   7        3.17        1.64      1.18 o 
   2   9   7       13.57        7.26      1.64 o 
   3   9   7        8.88        9.30      1.57 o 
   4   9   7        4.07        5.11      1.46 o 
   5   9   7       13.42       13.88      2.34 o 
   6   9   7      120.88      132.78      5.45 o 
   7   9   7       11.33        8.58      2.13 o 
   8   9   7       32.36       28.42      3.45 o 
 -13  10   7       20.56       22.69      3.32 o 
 -12  10   7       41.20       44.29      4.64 o 
 -11  10   7        7.79        5.29      1.96 o 
 -10  10   7        2.19        2.01      1.40 o 
  -9  10   7        0.17        0.83      1.25 o 
  -8  10   7      340.99      319.66      6.96 o 
  -7  10   7      476.30      478.16      9.78 o 
  -6  10   7      101.51      108.63      4.46 o 
  -5  10   7       62.13       65.58      3.71 o 
  -4  10   7      148.68      124.27      5.74 o 
  -3  10   7      628.80      624.01     12.96 o 
  -2  10   7        0.27        0.26      1.05 o 
  -1  10   7        0.62        0.94      1.26 o 
   0  10   7        0.60        1.14      1.12 o 
   1  10   7       39.95       31.06      2.82 o 
   2  10   7      201.99      186.19      5.78 o 
   3  10   7       44.78       47.18      3.08 o 
   4  10   7        0.00       -1.00      1.00 o 
   5  10   7       15.02       22.87      2.88 o 
   6  10   7      128.00      129.70     10.00 o 
   7  10   7      122.12      136.37      6.64 o 
 -12  11   7        9.98        8.99      2.41 o 
 -11  11   7       13.77       12.09      3.42 o 
 -10  11   7       13.55        9.91      1.98 o 
  -9  11   7       18.65       18.93      2.36 o 
  -8  11   7        8.54       10.26      2.82 o 
  -7  11   7        0.42        2.13      1.48 o 
  -6  11   7       30.87       30.21      2.92 o 
  -5  11   7        7.70        5.31      1.47 o 
  -4  11   7      508.92      516.60     12.19 o 
  -3  11   7       25.42       31.16      5.56 o 
  -2  11   7        0.04        1.54      2.31 o 
  -1  11   7       13.06        9.43      2.13 o 
   0  11   7        4.50        5.94      1.65 o 
   1  11   7        8.85       12.03      1.99 o 
   2  11   7        0.44        0.05      1.17 o 
   3  11   7       35.53       41.74      3.04 o 
   4  11   7       41.06       39.66      3.07 o 
   5  11   7        0.96        1.48      1.85 o 
   6  11   7        5.80        4.15      1.93 o 
   7  11   7       48.83       49.91      4.37 o 
 -11  12   7       27.58       25.81      2.90 o 
 -10  12   7       30.70       34.75      3.23 o 
  -9  12   7        3.75        1.70      1.52 o 
  -8  12   7        0.76       -1.38      1.38 o 
  -7  12   7       10.43        7.01      1.96 o 
  -6  12   7       13.57       17.52      4.87 o 
  -5  12   7       13.48       12.40      2.19 o 
  -4  12   7       18.57       24.23      4.83 o 
  -3  12   7       31.79       30.76      5.53 o 
  -2  12   7      128.76      128.80      9.21 o 
  -1  12   7        0.57        0.24      2.21 o 
   0  12   7        0.31        0.98      1.19 o 
   1  12   7      107.00      109.86      8.31 o 
   2  12   7        0.13        1.18      1.35 o 
   3  12   7        0.58       -1.08      1.09 o 
   4  12   7        1.66        1.35      1.33 o 
   5  12   7       12.60       16.31      2.76 o 
   6  12   7       56.37       58.70      4.69 o 
 -10  13   7       87.59       95.45      5.13 o 
  -9  13   7        1.74        0.59      1.79 o 
  -8  13   7        8.11        6.35      2.71 o 
  -7  13   7       40.32       40.93      3.65 o 
  -6  13   7        0.00       -0.04      1.29 o 
  -5  13   7        0.04        0.28      1.39 o 
  -4  13   7       15.35       14.56      2.68 o 
  -3  13   7        2.35        1.58      2.66 o 
  -2  13   7       24.35       26.11      5.17 o 
  -1  13   7        3.35       -1.03      2.16 o 
   0  13   7      237.87      249.60     11.22 o 
   1  13   7      167.82      189.69      6.33 o 
   2  13   7       75.53       80.16      6.78 o 
   3  13   7        5.17        3.51      1.51 o 
   4  13   7       20.62       17.19      2.37 o 
   5  13   7        3.91        3.74      1.92 o 
  -9  14   7        0.48        1.38      1.80 o 
  -8  14   7       43.64       49.45      4.26 o 
  -7  14   7        2.31        0.67      1.61 o 
  -6  14   7       40.79       28.56      8.23 o 
  -5  14   7        6.10        3.90      2.08 o 
  -4  14   7        0.02        2.45      1.60 o 
  -3  14   7        4.76        6.02      3.32 o 
  -2  14   7       72.57       92.07      9.77 o 
  -1  14   7       27.45       31.06      5.93 o 
   0  14   7        0.61        2.29      2.13 o 
   1  14   7        4.09        6.73      2.49 o 
   2  14   7       12.51       14.46      2.51 o 
   3  14   7        6.97        6.58      1.80 o 
   4  14   7        0.86        2.69      1.57 o 
  -8  15   7       34.38       30.89      3.71 o 
  -7  15   7        0.32        1.48      1.79 o 
  -6  15   7      154.22      183.68     12.69 o 
  -5  15   7        0.38        1.61      1.91 o 
  -4  15   7        4.69        3.68      3.49 o 
  -3  15   7        5.91        5.18      3.38 o 
  -2  15   7       25.27       28.86      5.82 o 
  -1  15   7       12.22       10.39      3.02 o 
   0  15   7        1.26        1.63      2.04 o 
   1  15   7        5.45        6.32      2.82 o 
   2  15   7        4.13        1.83      2.20 o 
  -5  16   7       16.04       18.30      3.41 o 
  -4  16   7        0.28        2.61      3.82 o 
  -3  16   7       73.41       96.82     10.96 o 
  -2  16   7        0.20        1.48      3.30 o 
  -1  16   7        0.18        2.54      3.20 o 
 -16   0   8        0.59       -1.79      2.93 o 
 -15   0   8       71.36       89.51     10.29 o 
 -14   0   8       51.65       57.45      7.99 o 
 -13   0   8      796.38      829.16     13.61 o 
 -12   0   8     1769.14     1890.13     24.86 o 
 -11   0   8       87.70       93.29      4.51 o 
 -10   0   8       28.41       27.57      3.22 o 
  -9   0   8       10.55       11.73      2.17 o 
  -8   0   8       53.44       60.64     10.94 o 
  -7   0   8      335.59      330.30      7.35 o 
  -6   0   8        0.38        2.06      1.09 o 
  -5   0   8       41.65       39.66      2.36 o 
  -4   0   8      290.69      322.11     11.34 o 
  -3   0   8      824.18      895.20     11.81 o 
  -2   0   8      127.74      128.56      7.67 o 
  -1   0   8      283.38      256.56      5.24 o 
   0   0   8       38.19       38.51      2.00 o 
   1   0   8     2669.89     2425.93     24.36 o 
   2   0   8       18.62       20.83      1.82 o 
   3   0   8        0.70       -0.85      1.00 o 
   4   0   8        1.38        3.28      1.10 o 
   5   0   8       27.01       33.49      2.62 o 
   6   0   8       74.64       80.97      3.60 o 
   7   0   8       97.11       99.71      4.16 o 
   8   0   8       25.79       26.29      2.79 o 
   9   0   8       25.08       32.45      4.09 o 
 -16   1   8        9.95        7.50      3.54 o 
 -15   1   8       96.48       91.51      7.35 o 
 -14   1   8        0.00       -0.33      1.40 o 
 -13   1   8        6.17        6.53      2.01 o 
 -12   1   8      287.88      305.27      5.87 o 
 -11   1   8      225.82      230.60      5.32 o 
 -10   1   8       53.77       56.86      3.04 o 
  -9   1   8       43.11       52.88      3.80 o 
  -8   1   8        6.81        5.98      1.08 o 
  -7   1   8       42.80       50.71      2.91 o 
  -6   1   8       40.22       46.36      1.71 o 
  -5   1   8      581.25      621.99      6.98 o 
  -4   1   8       44.83       57.25      3.65 o 
  -3   1   8       97.59      100.44      2.07 o 
  -2   1   8      312.68      314.30      3.94 o 
  -1   1   8      570.07      521.42      4.95 o 
   0   1   8       57.45       61.78      1.72 o 
   1   1   8     2465.95     2379.90     16.13 o 
   2   1   8      196.58      188.33      3.09 o 
   3   1   8       37.13       35.91      1.67 o 
   4   1   8       25.85       23.53      1.50 o 
   5   1   8       23.98       24.06      1.61 o 
   6   1   8        5.18        5.20      1.05 o 
   7   1   8        8.58       11.33      1.38 o 
   8   1   8      158.00      163.87      4.90 o 
   9   1   8        0.32        0.29      1.25 o 
 -16   2   8        0.20       -1.52      3.27 o 
 -15   2   8       12.78        9.39      2.38 o 
 -14   2   8       23.68       19.40      2.82 o 
 -13   2   8      111.83      119.39      5.08 o 
 -12   2   8      203.48      211.37      6.34 o 
 -11   2   8       69.21       68.66      3.24 o 
 -10   2   8       28.86       38.76      3.35 o 
  -9   2   8       52.96       58.16      2.75 o 
  -8   2   8      137.57      143.10      4.33 o 
  -7   2   8       11.31       16.85      1.58 o 
  -6   2   8      246.75      266.54      4.87 o 
  -5   2   8        0.03        0.46      1.04 o 
  -4   2   8        4.08        4.86      1.26 o 
  -3   2   8        3.44        1.84      1.11 o 
  -2   2   8      211.91      214.47      3.14 o 
  -1   2   8        0.06        0.26      0.51 o 
   0   2   8      102.13       96.49      2.47 o 
   1   2   8     2386.53     2245.24     19.03 o 
   2   2   8      555.75      519.21      6.24 o 
   3   2   8        2.33        3.74      1.29 o 
   4   2   8        0.03        0.91      0.78 o 
   5   2   8        1.25        1.77      0.84 o 
   6   2   8        6.70        5.35      1.21 o 
   7   2   8      131.24      142.98      4.43 o 
   8   2   8       10.82       13.52      1.85 o 
   9   2   8       27.09       24.64      2.52 o 
 -15   3   8        9.57        8.52      2.31 o 
 -14   3   8        0.24       -0.47      1.56 o 
 -13   3   8        6.58       10.19      2.18 o 
 -12   3   8       62.10       53.12      3.89 o 
 -11   3   8       21.96       20.13      2.34 o 
 -10   3   8       33.00       34.70      2.45 o 
  -9   3   8       18.05       18.83      1.82 o 
  -8   3   8       47.69       48.27      2.25 o 
  -7   3   8      254.42      264.86      5.64 o 
  -6   3   8      382.52      411.89      6.30 o 
  -5   3   8     1231.79     1289.48     17.77 o 
  -4   3   8       35.28       40.82      3.05 o 
  -3   3   8       26.64       27.66      1.99 o 
  -2   3   8      387.37      388.60      6.56 o 
  -1   3   8      471.32      471.52      9.89 o 
   0   3   8      113.47      114.42      2.49 o 
   1   3   8      157.23      156.34      3.06 o 
   2   3   8        6.92        9.70      1.37 o 
   3   3   8      206.11      156.83      3.44 o 
   4   3   8       34.96       25.57      1.75 o 
   5   3   8        2.45        2.29      1.39 o 
   6   3   8        6.45        3.06      1.86 o 
   7   3   8       18.71       18.67      2.07 o 
   8   3   8       87.39       99.15      4.02 o 
   9   3   8       17.05       17.19      2.24 o 
 -15   4   8       18.94       22.96      3.63 o 
 -14   4   8        8.04        4.19      1.90 o 
 -13   4   8       10.80        7.65      2.07 o 
 -12   4   8        8.06        9.18      2.01 o 
 -11   4   8       61.82       71.42      4.05 o 
 -10   4   8       21.84       19.92      2.27 o 
  -9   4   8       16.01       16.52      2.00 o 
  -8   4   8       47.12       52.48      2.70 o 
  -7   4   8       79.32       89.73      3.01 o 
  -6   4   8      321.26      333.08     12.18 o 
  -5   4   8      117.51      130.60      4.55 o 
  -4   4   8       38.30       37.35      2.41 o 
  -3   4   8      167.48      170.89      5.66 o 
  -2   4   8       34.47       33.21      3.20 o 
  -1   4   8       77.08       77.89      2.55 o 
   0   4   8       40.52       45.01      2.15 o 
   1   4   8       11.84        3.90      0.89 o 
   2   4   8      407.15      360.47      4.78 o 
   3   4   8       45.62       34.55      1.96 o 
   4   4   8        0.87        1.82      0.86 o 
   5   4   8        8.82        7.26      1.47 o 
   6   4   8       94.43      100.88      3.86 o 
   7   4   8       87.21       92.90      5.22 o 
   8   4   8        0.99        0.01      1.22 o 
   9   4   8        5.39        7.38      1.81 o 
 -15   5   8       30.96       35.23      3.87 o 
 -14   5   8       32.78       30.77      3.48 o 
 -13   5   8       47.09       50.13      4.06 o 
 -12   5   8       27.59       27.25      3.71 o 
 -11   5   8       19.83       16.76      2.99 o 
 -10   5   8      217.11      229.37      8.01 o 
  -9   5   8       45.80       44.52      3.33 o 
  -8   5   8        0.70        1.22      0.94 o 
  -7   5   8       52.03       53.57      2.88 o 
  -6   5   8      101.02      112.01      3.98 o 
  -5   5   8      603.09      627.33      9.29 o 
  -4   5   8       84.68       78.46      3.04 o 
  -3   5   8        3.30        1.09      1.39 o 
  -2   5   8        3.81        7.29      1.23 o 
  -1   5   8        0.86       -0.27      0.66 o 
   0   5   8       49.30       53.37      2.33 o 
   1   5   8      209.64      170.13      3.97 o 
   2   5   8        0.13        0.23      1.26 o 
   3   5   8       10.12        2.24      0.96 o 
   4   5   8        3.39        1.71      1.02 o 
   5   5   8        3.32        2.33      1.05 o 
   6   5   8        3.49        3.35      1.24 o 
   7   5   8       49.59       50.95      3.34 o 
   8   5   8      109.69      114.83      4.45 o 
   9   5   8       43.75       49.56      3.65 o 
 -15   6   8       27.12       20.93      6.99 o 
 -14   6   8       41.78       41.61      5.00 o 
 -13   6   8       19.25       16.42      3.35 o 
 -12   6   8        0.00       -1.61      1.61 o 
 -11   6   8       42.38       36.85      4.91 o 
 -10   6   8        6.73        4.10      1.90 o 
  -9   6   8       95.95       86.12      4.00 o 
  -8   6   8      161.36      166.98      5.29 o 
  -7   6   8       33.08       35.63      2.33 o 
  -6   6   8       30.54       31.13      2.46 o 
  -5   6   8      150.51      145.89      4.18 o 
  -4   6   8     1049.61     1017.30     13.88 o 
  -3   6   8      114.43      127.38      3.95 o 
  -2   6   8      114.97       91.53      3.41 o 
  -1   6   8        0.44       -0.67      0.67 o 
   0   6   8      148.67      132.28      3.56 o 
   1   6   8      489.78      408.44      6.51 o 
   2   6   8        4.57        1.61      1.20 o 
   3   6   8       26.89       25.93      2.43 o 
   4   6   8        0.09       -0.85      1.03 o 
   5   6   8       10.19        8.91      2.93 o 
   6   6   8       16.85       11.94      2.08 o 
   7   6   8        0.20        2.02      1.63 o 
   8   6   8       78.86       81.37      5.15 o 
 -14   7   8        3.54        1.44      2.30 o 
 -13   7   8       38.15       34.39      4.60 o 
 -12   7   8       99.87      106.47      6.80 o 
 -11   7   8        3.10        3.19      3.00 o 
 -10   7   8      131.18      128.67      5.21 o 
  -9   7   8        0.14       -0.12      1.19 o 
  -8   7   8        0.39       -0.72      1.15 o 
  -7   7   8       64.50       66.58      3.57 o 
  -6   7   8       44.87       41.20      2.24 o 
  -5   7   8        1.25        2.46      1.04 o 
  -4   7   8      770.18      754.42     10.77 o 
  -3   7   8       17.00       16.13      1.94 o 
  -2   7   8       28.79       33.13      2.56 o 
  -1   7   8      347.80      300.56      6.42 o 
   0   7   8      221.31      194.82      6.31 o 
   1   7   8      133.33      117.28      4.26 o 
   2   7   8        0.96       -0.40      1.03 o 
   3   7   8        2.21        1.47      1.08 o 
   4   7   8       61.17       56.10      3.86 o 
   5   7   8        1.32        0.96      1.30 o 
   6   7   8        0.19        0.06      1.35 o 
   7   7   8       41.75       33.93      3.43 o 
   8   7   8        1.26        0.33      1.75 o 
 -14   8   8       17.46       15.45      3.60 o 
 -13   8   8       42.06       40.75      5.69 o 
 -12   8   8       14.43       14.99      3.26 o 
 -11   8   8        2.18        1.54      1.96 o 
 -10   8   8       33.50       33.89      6.14 o 
  -9   8   8       58.74       59.48      4.55 o 
  -8   8   8      115.71      116.68      5.10 o 
  -7   8   8      211.76      225.00      6.34 o 
  -6   8   8        1.42        1.98      1.22 o 
  -5   8   8       19.56       19.25      1.98 o 
  -4   8   8     1866.66     1821.61     20.26 o 
  -3   8   8      403.84      406.29      7.64 o 
  -2   8   8        0.08        1.40      1.09 o 
  -1   8   8        2.66        1.93      0.97 o 
   0   8   8        1.25        0.23      1.01 o 
   1   8   8       48.47       52.00      3.40 o 
   2   8   8       19.41       30.52      3.64 o 
   3   8   8        5.72        5.52      1.38 o 
   4   8   8        4.73        4.89      1.62 o 
   5   8   8       54.85       63.80      4.36 o 
   6   8   8       48.56       57.44      6.56 o 
   7   8   8       12.58       13.36      4.93 o 
   8   8   8       23.14       23.27      5.58 o 
 -13   9   8        0.86        1.35      2.49 o 
 -12   9   8       20.45       16.25      3.50 o 
 -11   9   8       20.30       20.08      3.57 o 
 -10   9   8       69.19       76.76      4.98 o 
  -9   9   8       90.50       88.75      4.46 o 
  -8   9   8        2.10        2.15      1.51 o 
  -7   9   8      331.01      357.85     10.04 o 
  -6   9   8        8.16        9.57      2.38 o 
  -5   9   8        3.69        6.89      2.16 o 
  -4   9   8      336.12      331.23      6.97 o 
  -3   9   8       31.07       35.13      2.73 o 
  -2   9   8       14.48        9.29      1.65 o 
  -1   9   8      172.35      144.80      5.71 o 
   0   9   8      347.55      317.48      9.15 o 
   1   9   8        0.31        0.68      1.25 o 
   2   9   8       36.46       38.53      5.46 o 
   3   9   8       57.01       72.25      3.59 o 
   4   9   8       17.65       19.31      2.19 o 
   5   9   8        5.31        6.99      2.32 o 
   6   9   8       45.58       43.45      3.83 o 
   7   9   8       16.09       10.43      2.53 o 
 -13  10   8        6.40        2.72      2.59 o 
 -12  10   8       23.57       23.34      4.15 o 
 -11  10   8       21.76       21.19      3.66 o 
 -10  10   8        3.16        4.79      1.89 o 
  -9  10   8        0.00        1.49      1.64 o 
  -8  10   8       75.67       71.97      4.64 o 
  -7  10   8      570.90      573.37     11.11 o 
  -6  10   8        6.38        4.89      1.67 o 
  -5  10   8      411.86      433.20     11.24 o 
  -4  10   8        6.06        3.40      1.99 o 
  -3  10   8        0.33       -0.55      2.70 o 
  -2  10   8       20.00       17.11      6.99 o 
  -1  10   8        0.81        0.40      2.24 o 
   0  10   8       14.83       10.68      1.95 o 
   1  10   8       13.24       14.33      2.23 o 
   2  10   8       39.83       56.73      4.75 o 
   3  10   8       17.40       20.99      2.26 o 
   4  10   8        0.61        1.95      1.31 o 
   5  10   8        3.19        2.02      1.71 o 
   6  10   8      154.46      157.33      7.59 o 
 -12  11   8        5.88        3.07      2.91 o 
 -11  11   8       77.33       70.29      5.18 o 
 -10  11   8      200.14      205.88      7.21 o 
  -9  11   8        0.31       -0.52      1.53 o 
  -8  11   8        0.36       -0.43      1.46 o 
  -7  11   8       56.99       54.02      4.04 o 
  -6  11   8       38.82       37.91      3.38 o 
  -5  11   8        0.13        1.37      1.35 o 
  -4  11   8       14.94       11.29      2.59 o 
  -3  11   8       19.68       18.86      4.50 o 
  -2  11   8       35.00       34.20      3.57 o 
  -1  11   8       38.28       34.32      4.41 o 
   0  11   8        9.15        9.28      1.87 o 
   1  11   8        2.09        0.52      1.66 o 
   2  11   8        0.39        2.83      1.48 o 
   3  11   8       56.39       63.39      3.81 o 
   4  11   8       92.92      104.46      4.33 o 
   5  11   8        0.06        0.53      1.65 o 
   6  11   8       45.29       49.00      4.30 o 
 -11  12   8       14.56       12.40      2.80 o 
 -10  12   8       13.41       16.30      2.85 o 
  -9  12   8        0.85       -0.45      1.92 o 
  -8  12   8        4.49        2.38      1.98 o 
  -7  12   8       44.47       43.52      4.57 o 
  -6  12   8       13.71       12.07      2.37 o 
  -5  12   8       71.09       57.67      8.92 o 
  -4  12   8      272.43      274.67     16.77 o 
  -3  12   8       64.35       68.26      8.18 o 
  -2  12   8       12.96       16.01      4.44 o 
  -1  12   8       64.06       66.49     11.02 o 
   0  12   8       14.83       14.65      2.45 o 
   1  12   8       23.58       27.00      2.95 o 
   2  12   8       31.93       32.21      3.27 o 
   3  12   8        0.66        0.68      1.23 o 
   4  12   8        8.62        9.33      1.87 o 
   5  12   8       29.16       30.97      3.65 o 
 -10  13   8       47.95       41.72      4.22 o 
  -9  13   8       38.41       41.02      4.05 o 
  -8  13   8        0.57       -0.50      1.62 o 
  -7  13   8        4.73        4.10      3.00 o 
  -6  13   8       12.55        6.52      1.94 o 
  -5  13   8        0.42        1.07      1.55 o 
  -4  13   8        0.11        1.57      2.59 o 
  -3  13   8        6.69        1.16      2.58 o 
  -2  13   8      179.60      185.81     11.61 o 
  -1  13   8       44.03       56.17      5.44 o 
   0  13   8       88.76      121.91      9.84 o 
   1  13   8       31.34       27.86      3.06 o 
   2  13   8        0.89        0.46      1.41 o 
   3  13   8       61.58       57.30      3.88 o 
   4  13   8       50.12       63.28      4.22 o 
  -9  14   8        1.84        3.52      2.13 o 
  -8  14   8        0.01        2.20      1.97 o 
  -7  14   8        7.11        7.81      2.13 o 
  -6  14   8        4.07        3.59      1.72 o 
  -5  14   8        4.51        5.20      2.20 o 
  -4  14   8       38.02       39.52      4.32 o 
  -3  14   8       10.56       15.64      4.68 o 
  -2  14   8       15.74       12.64      4.32 o 
  -1  14   8       18.44       17.98      3.54 o 
   0  14   8        5.30        5.89      2.42 o 
   1  14   8      137.38      141.37     10.53 o 
   2  14   8        0.57        1.49      1.67 o 
  -7  15   8        0.21       -1.73      1.73 o 
  -6  15   8       17.68       16.22      3.20 o 
  -5  15   8        0.00        2.13      2.17 o 
  -4  15   8        9.54        6.60      2.41 o 
  -3  15   8       45.58       55.37      8.26 o 
  -2  15   8        8.97        4.44      3.70 o 
  -1  15   8       21.21       21.55      3.95 o 
   0  15   8       47.14       45.21      5.33 o 
   1  15   8       23.81       25.48      6.52 o 
 -16   1   9       45.74       48.16      8.12 o 
 -15   1   9       45.72       36.96      6.91 o 
 -14   1   9        6.29        5.05      2.47 o 
 -13   1   9       19.67       15.96      6.17 o 
 -12   1   9       11.92        9.69      2.18 o 
 -11   1   9      224.93      226.22      6.14 o 
 -10   1   9       32.96       51.18      9.27 o 
  -9   1   9        0.62        0.30      1.11 o 
  -8   1   9        5.03        4.62      1.31 o 
  -7   1   9       85.10       92.25      6.10 o 
  -6   1   9      303.44      311.88      6.03 o 
  -5   1   9       33.65       39.92      2.29 o 
  -4   1   9       25.22       23.57      4.09 o 
  -3   1   9       32.85       30.49      1.94 o 
  -2   1   9      558.44      527.31      5.70 o 
  -1   1   9     1070.39     1058.37     12.01 o 
   0   1   9       66.98       61.79      2.01 o 
   1   1   9      186.82      195.85      3.55 o 
   2   1   9        1.68        4.51      1.00 o 
   3   1   9       16.66       11.99      1.29 o 
   4   1   9        0.63        1.39      0.86 o 
   5   1   9       18.02       18.33      1.69 o 
   6   1   9        0.11        1.41      1.00 o 
   7   1   9        6.90        4.06      1.25 o 
   8   1   9        1.74        2.20      1.34 o 
 -15   2   9       13.96       16.98      3.47 o 
 -14   2   9        2.29        0.76      2.71 o 
 -13   2   9        0.00        1.08      1.50 o 
 -12   2   9      483.32      493.14      9.95 o 
 -11   2   9      169.87      183.42      7.39 o 
 -10   2   9        5.76        5.47      1.29 o 
  -9   2   9       67.12       73.17      3.37 o 
  -8   2   9       11.47       13.52      1.94 o 
  -7   2   9        4.99        5.23      1.58 o 
  -6   2   9      248.59      259.58      5.59 o 
  -5   2   9       25.35       21.26      1.94 o 
  -4   2   9       38.18       36.64      2.58 o 
  -3   2   9      109.19      115.77      2.98 o 
  -2   2   9        0.28        0.99      0.73 o 
  -1   2   9      384.16      366.34      5.59 o 
   0   2   9        1.63       -0.40      0.91 o 
   1   2   9     1115.52      984.32     10.50 o 
   2   2   9      188.78      166.48      3.48 o 
   3   2   9       12.01       14.63      1.39 o 
   4   2   9       42.76       40.47      2.27 o 
   5   2   9       19.22       27.16      1.98 o 
   6   2   9        0.56        2.95      1.10 o 
   7   2   9        7.42        5.49      1.47 o 
   8   2   9       14.37       11.73      1.96 o 
 -15   3   9       27.52       22.38      3.16 o 
 -14   3   9        3.40        2.30      1.74 o 
 -13   3   9       85.91       81.35      4.50 o 
 -12   3   9        8.51        7.04      1.86 o 
 -11   3   9      209.32      210.24      9.02 o 
 -10   3   9        3.42        2.88      1.37 o 
  -9   3   9        0.48        2.26      1.62 o 
  -8   3   9        0.64       -1.04      1.04 o 
  -7   3   9      108.27      101.36      4.76 o 
  -6   3   9      186.35      207.83      7.62 o 
  -5   3   9        4.41        4.50      1.45 o 
  -4   3   9      116.34      119.11      5.10 o 
  -3   3   9       54.92       56.38      3.81 o 
  -2   3   9       89.85       87.28      2.74 o 
  -1   3   9      288.31      268.80      4.85 o 
   0   3   9      288.99      229.61      4.48 o 
   1   3   9      369.90      339.32      5.70 o 
   2   3   9       27.55       23.36      2.87 o 
   3   3   9       59.69       66.91      2.47 o 
   4   3   9       13.54       13.91      1.48 o 
   5   3   9       39.94       38.97      2.35 o 
   6   3   9        0.21       -0.29      1.05 o 
   7   3   9       20.46       25.51      2.48 o 
   8   3   9        1.79        3.70      2.56 o 
 -15   4   9       13.37       12.57      2.66 o 
 -14   4   9        0.08       -0.63      1.63 o 
 -13   4   9       12.87       11.11      2.95 o 
 -12   4   9       89.08       87.86      5.85 o 
 -11   4   9       99.00       91.19      5.33 o 
 -10   4   9        2.35        0.71      1.59 o 
  -9   4   9       63.75       70.55      3.97 o 
  -8   4   9       21.18       26.97      2.13 o 
  -7   4   9      172.13      191.97      4.49 o 
  -6   4   9       49.34       54.41      5.26 o 
  -5   4   9      219.95      212.09      5.09 o 
  -4   4   9        0.49       -0.38      0.84 o 
  -3   4   9       14.95       16.84      2.25 o 
  -2   4   9       19.43       18.50      1.62 o 
  -1   4   9       14.63       13.83      1.46 o 
   0   4   9      438.70      364.30      5.99 o 
   1   4   9     1270.88     1103.27     13.69 o 
   2   4   9       16.34       11.85      1.44 o 
   3   4   9        1.62        3.78      1.10 o 
   4   4   9       21.51       25.30      2.13 o 
   5   4   9        2.49        3.05      1.50 o 
   6   4   9       72.56       73.59      4.27 o 
   7   4   9       10.85       13.26      2.33 o 
   8   4   9        0.28       -0.61      1.51 o 
 -15   5   9        5.38        5.80      2.73 o 
 -14   5   9        3.83        4.34      2.52 o 
 -13   5   9       16.28       12.42      3.05 o 
 -12   5   9        2.97        1.98      2.11 o 
 -11   5   9       10.92        9.70      4.45 o 
 -10   5   9        0.39       -0.58      1.45 o 
  -9   5   9        4.38        3.82      1.91 o 
  -8   5   9        2.33        1.94      1.17 o 
  -7   5   9       40.73       39.40      2.81 o 
  -6   5   9       31.05       24.25      2.20 o 
  -5   5   9       40.32       40.46      3.76 o 
  -4   5   9       11.72        9.71      1.53 o 
  -3   5   9       52.67       49.53      2.67 o 
  -2   5   9        6.30        7.87      2.50 o 
  -1   5   9       71.41       65.36      3.21 o 
   0   5   9      244.88      204.57      4.94 o 
   1   5   9        1.74        1.99      0.89 o 
   2   5   9       13.22       11.92      1.34 o 
   3   5   9      160.74      169.26      7.26 o 
   4   5   9        2.37        2.66      1.43 o 
   5   5   9       53.60       61.44      6.14 o 
   6   5   9        7.61        8.73      2.01 o 
   7   5   9       10.73       10.68      2.33 o 
   8   5   9        2.40        0.98      1.92 o 
 -15   6   9        1.10       -0.39      2.23 o 
 -14   6   9       22.23       27.07      4.31 o 
 -13   6   9      117.22      116.58      8.14 o 
 -12   6   9       70.89       70.75      5.97 o 
 -11   6   9        5.28        2.84      1.91 o 
 -10   6   9        0.11        0.97      1.68 o 
  -9   6   9        0.12       -0.98      1.55 o 
  -8   6   9        9.70        6.57      2.17 o 
  -7   6   9        8.80        9.42      1.40 o 
  -6   6   9      153.67      167.05      6.37 o 
  -5   6   9       25.25       28.90      2.40 o 
  -4   6   9     1016.60      933.24     12.57 o 
  -3   6   9       22.51       12.02      1.67 o 
  -2   6   9        0.02       -0.15      0.97 o 
  -1   6   9       28.09       23.30      1.96 o 
   0   6   9       84.72       60.48      2.67 o 
   1   6   9       87.55      104.31      5.70 o 
   2   6   9        3.60        1.52      1.07 o 
   3   6   9        6.33        2.26      1.34 o 
   4   6   9        7.43        6.06      2.07 o 
   5   6   9        0.76        1.11      1.38 o 
   6   6   9       22.03       15.72      2.76 o 
   7   6   9      144.35      160.78      6.15 o 
 -14   7   9       14.36       10.16      7.11 o 
 -13   7   9        0.00        1.33      2.14 o 
 -12   7   9        4.54        4.02      2.33 o 
 -11   7   9       79.06       77.82      8.54 o 
 -10   7   9        8.19        3.68      2.22 o 
  -9   7   9        4.81        5.35      1.64 o 
  -8   7   9       10.00       12.93      2.11 o 
  -7   7   9       30.70       31.48      2.93 o 
  -6   7   9      178.66      180.88      4.98 o 
  -5   7   9       89.97       73.97      4.65 o 
  -4   7   9      145.96      149.11      4.56 o 
  -3   7   9        2.10        1.32      1.13 o 
  -2   7   9       29.05       32.03      2.64 o 
  -1   7   9       21.34       14.97      2.71 o 
   0   7   9        8.47        6.49      1.28 o 
   1   7   9       99.15       85.83      7.91 o 
   2   7   9       26.59       28.41      4.00 o 
   3   7   9        7.01        8.17      1.54 o 
   4   7   9       13.37       14.85      2.36 o 
   5   7   9       51.90       57.39      4.15 o 
   6   7   9       24.67       30.39      3.26 o 
   7   7   9      232.27      279.40     10.83 o 
 -14   8   9        9.46        6.56      2.93 o 
 -13   8   9       44.07       28.40      4.35 o 
 -12   8   9       17.15       13.55      4.76 o 
 -11   8   9        7.54        9.59      3.72 o 
 -10   8   9        9.08        8.12      2.08 o 
  -9   8   9      112.54      109.27      4.85 o 
  -8   8   9        5.61        7.63      1.93 o 
  -7   8   9      251.18      254.19      7.00 o 
  -6   8   9       97.48       97.76      6.76 o 
  -5   8   9      111.48      109.66      4.04 o 
  -4   8   9      131.31      124.23      4.24 o 
  -3   8   9        2.43        1.21      1.19 o 
  -2   8   9        7.45        2.88      1.36 o 
  -1   8   9       67.40       62.52      2.96 o 
   0   8   9       27.84       23.79      2.48 o 
   1   8   9       18.47       12.70      1.99 o 
   2   8   9       30.79       32.68      2.57 o 
   3   8   9       62.81       74.88      4.20 o 
   4   8   9        4.57        3.07      2.27 o 
   5   8   9       42.73       44.41      3.86 o 
   6   8   9      177.59      207.96      7.08 o 
   7   8   9        0.21        1.81      2.03 o 
 -13   9   9        0.76        2.03      2.47 o 
 -12   9   9        3.93        1.66      2.30 o 
 -11   9   9      269.14      271.02     10.15 o 
 -10   9   9      367.84      398.37      9.79 o 
  -9   9   9       24.93       23.08      4.75 o 
  -8   9   9        1.51        1.28      1.43 o 
  -7   9   9      212.72      216.72      6.57 o 
  -6   9   9      564.04      546.88     10.51 o 
  -5   9   9       84.28       94.03      5.37 o 
  -4   9   9        4.38        0.12      1.15 o 
  -3   9   9        5.89        5.91      2.25 o 
  -2   9   9      116.56       99.24      4.07 o 
  -1   9   9      288.70      269.24      6.87 o 
   0   9   9        5.78        2.20      1.26 o 
   1   9   9       11.13        5.78      1.69 o 
   2   9   9       93.34      107.43      4.06 o 
   3   9   9      121.87      139.58      4.73 o 
   4   9   9       56.14       51.91      4.87 o 
   5   9   9      115.69      142.85      5.86 o 
   6   9   9        3.48        3.47      1.96 o 
 -13  10   9        1.34        3.49      3.92 o 
 -12  10   9       14.99       11.30      3.34 o 
 -11  10   9        2.20        2.92      2.59 o 
 -10  10   9       11.62       12.73      2.70 o 
  -9  10   9       29.97       30.27      3.34 o 
  -8  10   9        0.05        3.98      1.76 o 
  -7  10   9      509.29      485.97     12.47 o 
  -6  10   9        3.24        0.87      1.49 o 
  -5  10   9       16.99       16.56      2.99 o 
  -4  10   9       81.63       73.84      5.66 o 
  -3  10   9       34.66       30.12      2.74 o 
  -2  10   9        1.85        3.76      1.64 o 
  -1  10   9        1.20        3.28      1.41 o 
   0  10   9       28.47       33.05      3.08 o 
   1  10   9        7.64        8.25      1.96 o 
   2  10   9        5.86        6.69      1.72 o 
   3  10   9       59.39       66.55      3.93 o 
   4  10   9       89.66      104.38      5.05 o 
   5  10   9       16.70       17.13      2.92 o 
 -12  11   9        1.53        0.93      2.45 o 
 -11  11   9       57.42       50.48      5.72 o 
 -10  11   9       28.02       28.08      3.46 o 
  -9  11   9        3.25        1.46      1.66 o 
  -8  11   9        2.86        1.08      1.78 o 
  -7  11   9        1.12        0.37      1.57 o 
  -6  11   9      238.86      245.06      7.24 o 
  -5  11   9       51.87       48.53      4.85 o 
  -4  11   9        0.32        1.18      1.79 o 
  -3  11   9        1.76        5.43      2.40 o 
  -2  11   9        6.63        4.35      1.79 o 
  -1  11   9       20.02       18.93      3.78 o 
   0  11   9       27.85       24.17      2.76 o 
   1  11   9        0.92        1.34      1.42 o 
   2  11   9       28.48       29.22      2.72 o 
   3  11   9      155.18      177.79      5.92 o 
   4  11   9       85.27       89.12      5.34 o 
   5  11   9       46.43       48.19      4.38 o 
 -11  12   9        6.98        5.35      2.42 o 
 -10  12   9       17.06       12.53      2.71 o 
  -9  12   9        0.71        1.73      2.49 o 
  -8  12   9        0.01        2.56      1.83 o 
  -7  12   9       56.82       59.88      4.51 o 
  -6  12   9       11.51       12.38      2.39 o 
  -5  12   9        4.63        4.17      1.69 o 
  -4  12   9       18.00       17.34      3.22 o 
  -3  12   9      122.98      124.90      9.66 o 
  -2  12   9       89.93      104.08      8.74 o 
  -1  12   9       20.10       17.45      2.45 o 
   0  12   9        8.51        5.37      1.82 o 
   1  12   9       74.29       76.43      4.86 o 
   2  12   9        1.09        0.08      1.37 o 
   3  12   9        2.33        1.45      1.38 o 
   4  12   9       16.45       16.02      2.82 o 
 -10  13   9       14.02       17.31      3.54 o 
  -9  13   9       13.26       16.57      4.44 o 
  -8  13   9       29.91       32.72      3.62 o 
  -7  13   9        4.86        5.25      2.10 o 
  -6  13   9       17.15       15.14      4.73 o 
  -5  13   9       56.67       58.06     14.53 o 
  -4  13   9        4.65        5.35      3.47 o 
  -3  13   9        3.55        7.92      3.76 o 
  -2  13   9       25.14       16.03      4.79 o 
  -1  13   9        4.55        0.49      2.12 o 
   0  13   9        1.50        3.50      2.09 o 
   1  13   9        0.11        0.67      1.54 o 
   2  13   9        4.04        3.72      1.64 o 
  -8  14   9        0.79        0.08      1.84 o 
  -7  14   9        9.35        9.47      3.23 o 
  -6  14   9       10.80        5.88      2.51 o 
  -5  14   9       13.97       19.42      3.41 o 
  -4  14   9        0.85        2.96      3.45 o 
  -3  14   9       57.68       55.63      7.90 o 
  -2  14   9       33.68       26.39      4.05 o 
  -1  14   9       64.28       68.55      6.16 o 
   0  14   9        5.85        3.75      2.57 o 
   1  14   9       14.79       21.01      3.95 o 
  -5  15   9       21.94       26.39      5.35 o 
  -4  15   9       10.27       10.63      2.84 o 
  -3  15   9       14.62       11.20      4.43 o 
  -2  15   9       19.82       22.43      4.37 o 
 -14   0  10      112.87      116.05      8.75 o 
 -13   0  10      100.43      113.88      8.47 o 
 -12   0  10       41.29       47.27      6.41 o 
 -11   0  10        0.65        1.07      2.55 o 
 -10   0  10       12.71       12.28      3.47 o 
  -9   0  10        1.17       -0.18      2.29 o 
  -8   0  10      258.90      267.68     11.06 o 
  -7   0  10      100.61       77.18      6.15 o 
  -6   0  10       52.65       54.63      5.69 o 
  -5   0  10     1279.07     1206.91     26.10 o 
  -4   0  10      801.26      775.60     19.38 o 
  -3   0  10       60.94       56.67      4.84 o 
  -2   0  10     2569.50     2549.14     40.38 o 
  -1   0  10      199.93      204.67      9.27 o 
   0   0  10      119.72      104.65      6.52 o 
   1   0  10        4.56        2.48      1.31 o 
   2   0  10       63.16       65.52      5.86 o 
   3   0  10       14.59       10.53      2.03 o 
   4   0  10       65.69       73.78      4.31 o 
   5   0  10      321.61      348.06      9.63 o 
   6   0  10        0.00        0.66      1.60 o 
   7   0  10       57.26       62.07      5.18 o 
 -14   1  10       53.52       42.89      6.47 o 
 -13   1  10        1.87        0.82      2.48 o 
 -12   1  10        3.25        0.64      1.95 o 
 -11   1  10        4.96        1.19      1.89 o 
 -10   1  10       34.71       34.41      3.63 o 
  -9   1  10        8.22        7.75      2.21 o 
  -8   1  10        0.02       -0.71      1.52 o 
  -7   1  10       34.18       30.50      3.18 o 
  -6   1  10      118.50      119.28      5.18 o 
  -5   1  10       92.54       91.76      4.22 o 
  -4   1  10      149.77      146.74      4.31 o 
  -3   1  10      323.95      309.33      5.00 o 
  -2   1  10     1194.57     1122.33     17.83 o 
  -1   1  10       70.50       65.28      2.67 o 
   0   1  10        2.84        3.55      1.09 o 
   1   1  10        0.16        1.89      0.76 o 
   2   1  10       14.98       18.52      1.52 o 
   3   1  10       75.35       75.01      2.59 o 
   4   1  10       97.02      107.55      3.61 o 
   5   1  10       18.48       20.85      2.08 o 
   6   1  10       32.12       34.59      2.74 o 
   7   1  10        6.88        6.83      1.61 o 
 -15   2  10       56.74       59.70      5.80 o 
 -14   2  10       34.60       43.29      6.14 o 
 -13   2  10       22.35       12.86      4.17 o 
 -12   2  10        1.95        0.21      1.92 o 
 -11   2  10       13.36        8.60      2.52 o 
 -10   2  10       84.61       90.66      4.90 o 
  -9   2  10       82.65       82.34      4.03 o 
  -8   2  10      307.35      310.72      6.67 o 
  -7   2  10       40.54       41.97      2.82 o 
  -6   2  10        0.55       -0.40      1.15 o 
  -5   2  10        0.10        2.92      1.27 o 
  -4   2  10       14.44       16.59      2.78 o 
  -3   2  10        7.06        7.20      1.13 o 
  -2   2  10      959.66      938.61     10.36 o 
  -1   2  10       12.72       14.66      1.63 o 
   0   2  10       88.45       69.38      3.04 o 
   1   2  10       46.41       41.68      2.76 o 
   2   2  10        5.70        4.68      1.14 o 
   3   2  10        5.20        5.29      1.22 o 
   4   2  10       14.82       12.92      1.73 o 
   5   2  10      158.42      169.31      4.18 o 
   6   2  10       20.98       25.05      2.11 o 
   7   2  10       15.44       17.02      2.21 o 
 -15   3  10        0.73        4.58      3.53 o 
 -14   3  10       28.26       23.20      5.23 o 
 -13   3  10        9.60        4.49      3.56 o 
 -12   3  10       32.53       25.94      6.17 o 
 -11   3  10      179.62      176.66      5.67 o 
 -10   3  10       16.62       20.25      2.42 o 
  -9   3  10      135.02      147.28      8.66 o 
  -8   3  10       56.92       54.26      3.23 o 
  -7   3  10       23.96       25.15      2.05 o 
  -6   3  10       83.95       82.18      5.05 o 
  -5   3  10       84.18       88.03      4.00 o 
  -4   3  10       20.45       18.83      1.93 o 
  -3   3  10      102.74      101.21      3.06 o 
  -2   3  10      545.54      559.99      7.62 o 
  -1   3  10      814.16      744.33      9.21 o 
   0   3  10        0.00        0.72      1.13 o 
   1   3  10        1.72        0.71      0.87 o 
   2   3  10        1.44        1.40      0.91 o 
   3   3  10        5.74        7.87      1.43 o 
   4   3  10      107.25      114.43      3.93 o 
   5   3  10        4.32        5.43      1.39 o 
   6   3  10        8.25        5.90      1.87 o 
   7   3  10        8.90        9.15      2.22 o 
 -15   4  10        2.15       -0.69      3.16 o 
 -14   4  10        9.45        8.93      2.89 o 
 -13   4  10       68.81       69.18      5.92 o 
 -12   4  10        2.56        1.33      3.64 o 
 -11   4  10        1.99        4.66      2.12 o 
 -10   4  10      107.30      116.23      4.47 o 
  -9   4  10       92.11      104.35      4.17 o 
  -8   4  10      404.26      398.55     11.25 o 
  -7   4  10        8.80        9.57      1.39 o 
  -6   4  10        3.51        4.56      1.50 o 
  -5   4  10      137.60      137.79      4.23 o 
  -4   4  10       51.18       55.25      2.85 o 
  -3   4  10       78.86       79.95      4.48 o 
  -2   4  10       10.85        5.61      1.14 o 
  -1   4  10        0.22        2.23      0.94 o 
   0   4  10      186.04      148.61      3.89 o 
   1   4  10        0.37        1.69      0.83 o 
   2   4  10        3.73        3.01      1.16 o 
   3   4  10       37.46       38.78      2.63 o 
   4   4  10        0.26       -0.14      1.40 o 
   5   4  10      120.90      126.79      7.09 o 
   6   4  10        0.02       -1.23      1.38 o 
   7   4  10       80.83       81.26      4.87 o 
 -15   5  10        4.11        9.09      3.08 o 
 -14   5  10       21.28       28.56      4.37 o 
 -13   5  10        7.77        7.54      2.90 o 
 -12   5  10        1.11        3.06      2.08 o 
 -11   5  10        1.34        3.52      2.08 o 
 -10   5  10        5.94        2.06      1.92 o 
  -9   5  10       60.92       64.92      3.58 o 
  -8   5  10       99.66      106.46      3.63 o 
  -7   5  10      142.73      139.38      4.30 o 
  -6   5  10       37.03       39.40      2.83 o 
  -5   5  10       26.60       24.58      2.29 o 
  -4   5  10       34.93       32.00      2.59 o 
  -3   5  10      124.03      116.86      4.01 o 
  -2   5  10      363.65      317.98      5.85 o 
  -1   5  10       34.68       27.45      2.11 o 
   0   5  10       33.49       27.22      2.08 o 
   1   5  10        0.36        1.91      1.25 o 
   2   5  10        0.14       -0.08      0.85 o 
   3   5  10      128.36      135.31      4.18 o 
   4   5  10       31.75       35.63      3.44 o 
   5   5  10       82.88       87.57      4.55 o 
   6   5  10      109.53      125.64      5.35 o 
   7   5  10      112.46      131.31      5.63 o 
 -14   6  10        0.89        0.69      2.28 o 
 -13   6  10        0.54        1.97      2.81 o 
 -12   6  10        3.44        2.49      2.22 o 
 -11   6  10        0.31       -0.84      1.76 o 
 -10   6  10        0.23       -0.31      1.62 o 
  -9   6  10       11.98       14.75      2.35 o 
  -8   6  10       53.01       49.86      3.68 o 
  -7   6  10      373.93      364.36     12.00 o 
  -6   6  10       13.36       15.81      2.01 o 
  -5   6  10        2.95        3.93      1.70 o 
  -4   6  10       10.70        8.00      1.57 o 
  -3   6  10       48.75       48.26      3.18 o 
  -2   6  10      261.50      236.13      5.13 o 
  -1   6  10        0.08       -0.17      0.91 o 
   0   6  10       14.60       17.24      1.80 o 
   1   6  10       17.96       20.50      2.14 o 
   2   6  10        0.19        0.84      0.97 o 
   3   6  10       13.68       12.54      2.08 o 
   4   6  10       51.48       50.78      3.94 o 
   5   6  10       33.84       36.83      3.49 o 
   6   6  10      302.52      347.06      9.04 o 
 -14   7  10        6.45        6.83      3.02 o 
 -13   7  10        2.58        1.48      2.23 o 
 -12   7  10       52.28       59.24      6.06 o 
 -11   7  10       91.93       78.82      6.25 o 
 -10   7  10       24.52       22.48      4.53 o 
  -9   7  10       12.41       14.38      2.41 o 
  -8   7  10        1.11        2.26      1.58 o 
  -7   7  10     1037.95     1008.00     15.18 o 
  -6   7  10      133.35      136.71      4.58 o 
  -5   7  10       77.91       66.93      3.53 o 
  -4   7  10       40.50       32.57      2.71 o 
  -3   7  10      143.18      137.79      7.76 o 
  -2   7  10        0.81       -0.69      0.87 o 
  -1   7  10        0.02       -0.51      0.88 o 
   0   7  10        2.72        2.05      1.09 o 
   1   7  10        6.59        7.04      1.71 o 
   2   7  10       31.49       36.83      2.86 o 
   3   7  10        0.14        1.45      1.43 o 
   4   7  10        6.91       10.29      2.14 o 
   5   7  10       41.13       47.18      3.98 o 
   6   7  10       91.47      104.03      5.20 o 
 -13   8  10      147.00      156.89      8.23 o 
 -12   8  10       23.35       16.29      7.05 o 
 -11   8  10        1.02       -0.59      2.38 o 
 -10   8  10      144.40      154.33     11.00 o 
  -9   8  10        2.22        0.04      1.52 o 
  -8   8  10        0.77        2.19      1.57 o 
  -7   8  10      497.28      519.49     10.51 o 
  -6   8  10       14.13       11.30      2.67 o 
  -5   8  10       22.50       12.69      2.97 o 
  -4   8  10      388.62      370.92      7.80 o 
  -3   8  10      283.22      270.90      6.64 o 
  -2   8  10       40.46       34.85      2.56 o 
  -1   8  10        6.61        7.03      1.41 o 
   0   8  10        3.61        4.24      1.54 o 
   1   8  10       37.97       36.08      3.19 o 
   2   8  10       19.48       18.11      2.60 o 
   3   8  10       25.43       22.54      2.82 o 
   4   8  10       10.46       11.60      2.39 o 
   5   8  10       20.27       21.24      2.96 o 
   6   8  10      136.28      158.02      6.40 o 
 -13   9  10        4.59        1.16      2.42 o 
 -12   9  10        9.22        9.27      3.19 o 
 -11   9  10       69.31       68.81      6.25 o 
 -10   9  10      137.27      134.22      7.30 o 
  -9   9  10        0.25       -1.29      1.47 o 
  -8   9  10      218.86      211.02      6.83 o 
  -7   9  10      178.68      185.55      6.30 o 
  -6   9  10       61.61       53.10      5.48 o 
  -5   9  10       28.44       32.28      3.81 o 
  -4   9  10        0.05       -0.02      1.09 o 
  -3   9  10        8.94        9.20      1.84 o 
  -2   9  10       30.52       32.15      2.53 o 
  -1   9  10       41.99       52.71      3.75 o 
   0   9  10       35.47       39.01      3.37 o 
   1   9  10        0.01        0.48      1.26 o 
   2   9  10        0.05        1.25      1.25 o 
   3   9  10       89.35       89.39      4.39 o 
   4   9  10       10.58        7.35      2.86 o 
   5   9  10        0.14       -1.21      1.68 o 
 -12  10  10        6.81        2.99      2.65 o 
 -11  10  10        0.79       -2.16      2.16 o 
 -10  10  10      150.37      153.01      8.29 o 
  -9  10  10       12.21       17.37      2.79 o 
  -8  10  10        8.94        7.47      2.10 o 
  -7  10  10       12.67       11.36      2.35 o 
  -6  10  10       35.76       31.09      3.26 o 
  -5  10  10       14.94       13.42      2.95 o 
  -4  10  10        0.00       -1.58      1.58 o 
  -3  10  10       68.86       73.84      4.00 o 
  -2  10  10        6.56        5.18      1.55 o 
  -1  10  10       16.02       13.53      2.23 o 
   0  10  10       23.29       30.82      3.14 o 
   1  10  10      163.38      192.92      7.69 o 
   2  10  10        1.73        3.29      2.11 o 
   3  10  10      128.57      147.16      5.14 o 
   4  10  10       16.80       13.47      2.59 o 
 -11  11  10       34.77       32.09      4.71 o 
 -10  11  10       86.05       90.25      5.87 o 
  -9  11  10        2.76        4.34      1.94 o 
  -8  11  10      165.31      167.90      6.48 o 
  -7  11  10      206.86      211.02      7.36 o 
  -6  11  10       68.66       70.99      7.51 o 
  -5  11  10        6.30        5.46      2.38 o 
  -4  11  10        0.71        2.25      2.10 o 
  -3  11  10        6.24        5.47      3.14 o 
  -2  11  10        8.30        8.85      1.95 o 
  -1  11  10       21.83       31.08      5.16 o 
   0  11  10       21.95       20.79      2.72 o 
   1  11  10        0.10        1.67      1.57 o 
   2  11  10       25.78       15.99      2.28 o 
   3  11  10      256.88      292.71     11.20 o 
 -10  12  10        2.44        2.58      2.03 o 
  -9  12  10       32.89       23.66      3.32 o 
  -8  12  10        3.45        1.94      1.84 o 
  -7  12  10       41.39       41.33      3.92 o 
  -6  12  10       13.03       16.83      2.68 o 
  -5  12  10       69.16       73.82      6.08 o 
  -4  12  10        0.54        0.15      2.79 o 
  -3  12  10        7.99        7.43      3.68 o 
  -2  12  10        0.62        2.03      2.10 o 
  -1  12  10        0.75        1.84      1.50 o 
   0  12  10       43.83       50.69      4.11 o 
   1  12  10        6.48        4.05      1.90 o 
   2  12  10        2.10        0.76      1.50 o 
  -9  13  10        2.53        1.13      1.98 o 
  -8  13  10        2.59        2.32      2.07 o 
  -7  13  10       92.82       97.83      5.38 o 
  -6  13  10        7.22        4.70      2.50 o 
  -5  13  10        3.48        2.16      2.09 o 
  -4  13  10       28.09       33.95      6.65 o 
  -3  13  10        0.20       -0.87      2.55 o 
  -2  13  10      127.15      126.08      7.14 o 
  -1  13  10       10.51       11.72      5.30 o 
   0  13  10       18.45       14.98      2.52 o 
   1  13  10        0.59        1.65      1.74 o 
  -7  14  10        0.07       -1.63      1.63 o 
  -6  14  10       29.34       28.20      4.27 o 
  -5  14  10       63.32       65.72     10.56 o 
  -4  14  10       35.16       46.32      7.78 o 
  -3  14  10      117.43      143.97     11.25 o 
  -2  14  10       50.44       54.14      5.87 o 
  -1  14  10       26.95       23.06      4.04 o 
 -15   1  11       76.69       85.72      9.19 o 
 -14   1  11       17.12       19.32      5.09 o 
 -13   1  11        0.05       -0.93      2.16 o 
 -12   1  11       12.88        8.86      3.66 o 
 -11   1  11       11.73        8.10      2.53 o 
 -10   1  11        0.45        2.09      1.89 o 
  -9   1  11       53.58       63.50      8.93 o 
  -8   1  11       15.52       13.99      2.65 o 
  -7   1  11       60.97       59.37      4.18 o 
  -6   1  11       19.11       19.03      2.78 o 
  -5   1  11        7.01        4.37      4.55 o 
  -4   1  11      147.62      139.77     10.07 o 
  -3   1  11       18.74       18.73      3.65 o 
  -2   1  11      142.45      128.63      5.19 o 
  -1   1  11       91.97       74.68      3.16 o 
   0   1  11        8.99        9.59      3.01 o 
   1   1  11       23.44       25.03      3.08 o 
   2   1  11       24.19       32.59      4.35 o 
   3   1  11        1.73        4.11      1.45 o 
   4   1  11        4.05        8.55      2.08 o 
   5   1  11       12.41       13.02      2.21 o 
   6   1  11       12.40       12.08      2.25 o 
 -15   2  11        6.18        2.37      3.52 o 
 -14   2  11      219.49      218.32     12.53 o 
 -13   2  11        0.29       -2.50      2.50 o 
 -12   2  11        0.02        0.61      1.96 o 
 -11   2  11        4.07        2.18      3.36 o 
 -10   2  11       54.78       59.46     10.15 o 
  -9   2  11      131.59      133.98      5.93 o 
  -8   2  11       17.09       15.85      5.31 o 
  -7   2  11       10.50       11.16      2.32 o 
  -6   2  11       16.89       13.60      2.46 o 
  -5   2  11      502.00      504.50     11.03 o 
  -4   2  11      699.50      701.56     15.06 o 
  -3   2  11      197.00      191.67      4.19 o 
  -2   2  11      417.06      405.44      6.40 o 
  -1   2  11       57.24       63.86      2.65 o 
   0   2  11       13.84        8.03      1.34 o 
   1   2  11        0.76        2.09      1.03 o 
   2   2  11        7.66        6.74      1.52 o 
   3   2  11        1.42        0.86      1.22 o 
   4   2  11        1.65        1.20      1.93 o 
   5   2  11        1.35        0.35      1.41 o 
   6   2  11       34.39       44.01      4.59 o 
 -15   3  11      109.53      106.44      9.43 o 
 -14   3  11       42.19       57.04      8.04 o 
 -13   3  11        0.00        0.15      3.08 o 
 -12   3  11       44.43       37.90      6.32 o 
 -11   3  11        0.06        1.51      1.91 o 
 -10   3  11       53.10       51.81      4.52 o 
  -9   3  11        7.97        6.07      2.50 o 
  -8   3  11       23.99       24.06      2.40 o 
  -7   3  11        8.82        8.08      2.05 o 
  -6   3  11        0.01        2.65      1.14 o 
  -5   3  11        0.54        0.67      1.86 o 
  -4   3  11      156.92      146.96      3.79 o 
  -3   3  11       55.02       48.94      2.53 o 
  -2   3  11     1335.85     1227.34     13.14 o 
  -1   3  11      112.21       95.39      3.16 o 
   0   3  11        5.32        7.97      1.35 o 
   1   3  11        5.04        2.74      1.10 o 
   2   3  11        2.76        4.33      1.24 o 
   3   3  11        9.67        7.91      1.53 o 
   4   3  11        3.17        2.52      1.39 o 
   5   3  11        0.94        0.54      1.50 o 
   6   3  11       44.23       35.16      4.31 o 
 -15   4  11        3.27        6.34      3.99 o 
 -14   4  11       28.88       16.95      5.14 o 
 -13   4  11       21.19       17.58      5.06 o 
 -12   4  11        2.77        2.08      3.19 o 
 -11   4  11       20.74       25.58      5.59 o 
 -10   4  11       22.13       18.54      2.87 o 
  -9   4  11        1.67        3.82      1.49 o 
  -8   4  11        8.10        6.76      2.23 o 
  -7   4  11        0.01       -0.34      1.27 o 
  -6   4  11        9.50        8.41      1.66 o 
  -5   4  11        9.12       12.55      1.72 o 
  -4   4  11        4.84        3.45      1.24 o 
  -3   4  11      302.97      259.99      8.70 o 
  -2   4  11      175.52      149.07      4.00 o 
  -1   4  11       15.71       17.68      1.77 o 
   0   4  11      191.22      193.06      7.02 o 
   1   4  11        5.55        2.26      1.08 o 
   2   4  11       96.14      104.99      4.45 o 
   3   4  11        0.00       -0.81      1.16 o 
   4   4  11       25.40       25.28      3.17 o 
   5   4  11        4.77        2.59      1.81 o 
   6   4  11       31.73       32.65      3.36 o 
 -14   5  11       15.16       11.81      4.73 o 
 -13   5  11        1.73        2.34      3.29 o 
 -12   5  11        9.27        7.40      2.70 o 
 -11   5  11        0.96        3.71      2.26 o 
 -10   5  11       54.55       58.22      5.02 o 
  -9   5  11       61.81       59.61      3.57 o 
  -8   5  11       92.56       91.30      3.95 o 
  -7   5  11      189.33      179.58      4.69 o 
  -6   5  11        2.20        1.60      1.25 o 
  -5   5  11        5.86        5.07      1.37 o 
  -4   5  11        4.69        2.01      1.24 o 
  -3   5  11      165.53      141.44      3.99 o 
  -2   5  11      139.24      121.11      4.11 o 
  -1   5  11        4.87        2.18      1.11 o 
   0   5  11       24.70       27.07      2.26 o 
   1   5  11       33.43       33.82      2.24 o 
   2   5  11        3.24        5.76      1.47 o 
   3   5  11       95.80       91.72      4.32 o 
   4   5  11      135.75      156.39      5.68 o 
   5   5  11        1.04       -0.35      1.63 o 
   6   5  11      148.69      154.96     11.62 o 
 -14   6  11        9.43       10.00      3.16 o 
 -13   6  11        0.38        0.56      2.08 o 
 -12   6  11        0.80        1.89      2.23 o 
 -11   6  11        3.82        3.94      3.17 o 
 -10   6  11        1.05        2.73      2.08 o 
  -9   6  11       19.25       17.30      3.20 o 
  -8   6  11        5.66        5.08      1.40 o 
  -7   6  11      108.15      109.76      3.79 o 
  -6   6  11        0.35       -0.13      1.05 o 
  -5   6  11        6.12        4.23      1.42 o 
  -4   6  11        8.13        7.52      1.69 o 
  -3   6  11       79.09       69.35      3.08 o 
  -2   6  11       30.38       30.95      2.90 o 
  -1   6  11        1.27        0.78      1.51 o 
   0   6  11       21.67       18.71      2.00 o 
   1   6  11        2.90        3.63      1.09 o 
   2   6  11        1.51        2.41      1.44 o 
   3   6  11       41.52       46.17      3.78 o 
   4   6  11      145.49      172.12      6.22 o 
   5   6  11        0.19        1.66      1.75 o 
 -14   7  11        0.11       -0.06      2.40 o 
 -13   7  11        0.04       -1.32      2.39 o 
 -12   7  11       27.86       27.98      4.23 o 
 -11   7  11       12.62       13.23      3.03 o 
 -10   7  11       11.50       11.47      3.01 o 
  -9   7  11      107.15      109.21      6.12 o 
  -8   7  11       10.97        6.60      1.93 o 
  -7   7  11      389.48      376.42      7.13 o 
  -6   7  11       43.37       38.13      3.55 o 
  -5   7  11        3.49        3.53      1.39 o 
  -4   7  11       38.87       35.36      2.90 o 
  -3   7  11        8.47        8.55      1.49 o 
  -2   7  11      105.51       95.62      3.54 o 
  -1   7  11       28.14       31.63      2.45 o 
   0   7  11        0.20        1.95      1.10 o 
   1   7  11        1.85        0.84      1.07 o 
   2   7  11       12.63       15.06      2.39 o 
   3   7  11       23.27       28.62      3.12 o 
   4   7  11      151.76      168.97     10.66 o 
   5   7  11        4.15        5.46      2.67 o 
 -13   8  11       82.74       88.44     11.45 o 
 -12   8  11        0.25       -0.36      2.23 o 
 -11   8  11       16.96       16.06      3.48 o 
 -10   8  11       82.25       89.76      6.79 o 
  -9   8  11      136.98      137.20      5.81 o 
  -8   8  11       49.57       45.91      3.86 o 
  -7   8  11       28.32       30.78      3.21 o 
  -6   8  11       12.66        9.87      1.92 o 
  -5   8  11       18.68       11.32      1.99 o 
  -4   8  11       64.36       61.48      3.90 o 
  -3   8  11        1.10        0.49      1.07 o 
  -2   8  11       39.86       30.96      2.53 o 
  -1   8  11      142.87      158.85      4.64 o 
   0   8  11       74.86       80.76      4.46 o 
   1   8  11        2.85        1.19      1.25 o 
   2   8  11       26.15       28.50      2.73 o 
   3   8  11        7.73        6.60      2.76 o 
   4   8  11      121.19      163.03      7.32 o 
 -12   9  11       23.20       20.49      3.89 o 
 -11   9  11        0.57       -1.23      2.13 o 
 -10   9  11      176.96      167.28     14.24 o 
  -9   9  11       77.95       79.29      5.26 o 
  -8   9  11       19.53       20.64      2.87 o 
  -7   9  11       27.98       27.35      3.16 o 
  -6   9  11        6.37        3.93      2.33 o 
  -5   9  11        0.02        0.89      1.83 o 
  -4   9  11       36.40       32.20      3.01 o 
  -3   9  11        9.61        7.10      1.50 o 
  -2   9  11       37.09       39.08      2.80 o 
  -1   9  11       35.43       40.22      5.77 o 
   0   9  11       65.90       74.69      4.67 o 
   1   9  11       45.00       44.20      3.76 o 
   2   9  11       51.22       49.40      3.50 o 
   3   9  11      206.79      224.43      9.16 o 
   4   9  11       16.78       20.30      3.69 o 
 -12  10  11        3.01        1.31      2.45 o 
 -11  10  11        5.82        4.50      3.47 o 
 -10  10  11       39.02       31.37      4.60 o 
  -9  10  11      252.90      269.54      8.34 o 
  -8  10  11        0.87       -0.85      1.60 o 
  -7  10  11        0.62        1.93      1.86 o 
  -6  10  11        2.15        3.06      2.43 o 
  -5  10  11       45.40       48.16      4.88 o 
  -4  10  11      110.35      119.42      7.96 o 
  -3  10  11       22.00       24.28      2.39 o 
  -2  10  11        1.37        2.77      1.58 o 
  -1  10  11       95.53      107.32      4.86 o 
   0  10  11      184.00      198.90     10.08 o 
   1  10  11       42.32       48.34      4.04 o 
   2  10  11       56.03       59.88      3.95 o 
   3  10  11       50.69       71.35      5.19 o 
 -11  11  11        0.03        1.37      2.66 o 
 -10  11  11      142.23      147.71      6.48 o 
  -9  11  11        0.15        0.06      1.76 o 
  -8  11  11        0.47       -0.49      1.87 o 
  -7  11  11        0.42       -0.65      1.80 o 
  -6  11  11        3.26        1.47      1.70 o 
  -5  11  11        6.75        4.21      2.50 o 
  -4  11  11        0.73        1.23      2.47 o 
  -3  11  11       30.58       28.14      4.12 o 
  -2  11  11       11.01        8.36      2.05 o 
  -1  11  11        0.43        1.40      1.59 o 
   0  11  11       32.06       36.77      3.67 o 
   1  11  11      111.11      125.99      5.55 o 
   2  11  11        0.19        0.83      1.49 o 
 -10  12  11        1.97       -0.90      3.73 o 
  -9  12  11      101.56      100.23      5.92 o 
  -8  12  11       29.15       33.25      3.78 o 
  -7  12  11        0.03        0.36      1.77 o 
  -6  12  11        2.48        3.15      1.89 o 
  -5  12  11       29.63       20.41      3.64 o 
  -4  12  11        9.02        7.78      3.99 o 
  -3  12  11       10.45       11.68      3.02 o 
  -2  12  11        0.49       -0.16      2.22 o 
  -1  12  11       24.65       25.96      3.09 o 
   0  12  11       63.46       78.51      5.23 o 
   1  12  11       40.81       40.30      3.97 o 
  -8  13  11        5.77        3.11      2.23 o 
  -7  13  11       19.08       16.54      2.98 o 
  -6  13  11       98.93      104.35     10.24 o 
  -5  13  11       66.44       84.33     10.12 o 
  -4  13  11       50.86       47.52      7.79 o 
  -3  13  11        0.02        0.57      2.19 o 
  -2  13  11       10.64        6.52      3.00 o 
  -1  13  11        5.22        7.06      2.86 o 
 -14   0  12        0.01       -2.70      2.70 o 
 -13   0  12       18.36       30.89      5.80 o 
 -12   0  12        0.26        0.18      2.78 o 
 -11   0  12        0.68        5.27      3.30 o 
 -10   0  12       12.77        9.81      3.80 o 
  -9   0  12       71.86       61.89      7.05 o 
  -8   0  12        5.53        7.17      3.19 o 
  -7   0  12      189.89      206.15     10.39 o 
  -6   0  12      501.28      525.47     16.98 o 
  -5   0  12      197.77      190.43      9.60 o 
  -4   0  12       16.29       13.88      3.45 o 
  -3   0  12        0.19       -0.47      1.89 o 
  -2   0  12        5.49        5.85      2.51 o 
  -1   0  12       32.47       30.40      4.64 o 
   0   0  12       66.85       75.02      6.36 o 
   1   0  12       75.61       95.03      7.17 o 
   2   0  12      105.38      121.84      8.49 o 
   3   0  12       14.13       13.27      3.83 o 
   4   0  12        0.16       -1.94      2.28 o 
   5   0  12        8.16        8.91      3.74 o 
 -15   1  12        7.25       11.61      4.47 o 
 -14   1  12        1.17       -0.54      2.72 o 
 -13   1  12       12.46       11.53      5.31 o 
 -12   1  12        6.89        4.29      2.75 o 
 -11   1  12       94.12       95.28      5.54 o 
 -10   1  12       59.86       57.19      4.87 o 
  -9   1  12        0.05        1.43      1.93 o 
  -8   1  12      572.64      551.18     12.52 o 
  -7   1  12      112.77      110.73      5.50 o 
  -6   1  12        0.24       -1.37      1.37 o 
  -5   1  12     1133.60     1048.83     18.00 o 
  -4   1  12       24.34       27.91      3.21 o 
  -3   1  12        2.34       -0.88      1.18 o 
  -2   1  12       16.33       11.54      2.52 o 
  -1   1  12       27.63       25.23      3.32 o 
   0   1  12        2.14        1.48      1.94 o 
   1   1  12       27.54       30.16      3.45 o 
   2   1  12      298.01      351.36     12.32 o 
   3   1  12       15.16       17.71      4.59 o 
   4   1  12       67.05       77.13      5.85 o 
   5   1  12        2.27        2.29      2.19 o 
 -15   2  12        6.87        6.04      4.11 o 
 -14   2  12       56.86       61.62      8.18 o 
 -13   2  12        0.04       -2.53      2.53 o 
 -12   2  12       21.51       26.73      3.72 o 
 -11   2  12       18.73       14.43      2.87 o 
 -10   2  12        5.78        5.32      3.45 o 
  -9   2  12        3.21        4.83      2.17 o 
  -8   2  12       18.85       17.24      2.92 o 
  -7   2  12       13.08       13.88      7.34 o 
  -6   2  12      272.42      269.04     12.58 o 
  -5   2  12      545.28      534.59     11.97 o 
  -4   2  12      362.93      334.45      9.13 o 
  -3   2  12        4.53        2.41      2.18 o 
  -2   2  12        3.12        2.12      1.55 o 
  -1   2  12        1.34        0.50      1.33 o 
   0   2  12       40.71       30.27      5.04 o 
   1   2  12       61.85       73.57      3.57 o 
   2   2  12        3.62        5.54      1.63 o 
   3   2  12       37.96       39.01      3.28 o 
   4   2  12       36.34       38.07      3.33 o 
   5   2  12        0.31        1.32      1.61 o 
 -15   3  12        6.72        7.80      4.41 o 
 -14   3  12        1.53        3.34      3.73 o 
 -13   3  12       48.06       45.81      7.04 o 
 -12   3  12       54.33       53.72      7.62 o 
 -11   3  12      112.18      103.39      5.67 o 
 -10   3  12        0.58        1.74      1.80 o 
  -9   3  12        0.07        1.66      1.72 o 
  -8   3  12       63.85       74.00      4.73 o 
  -7   3  12       59.98       62.78      5.17 o 
  -6   3  12       31.96       28.91      3.33 o 
  -5   3  12      124.05      128.34      5.65 o 
  -4   3  12        0.71        1.01      1.61 o 
  -3   3  12      325.33      285.97      5.58 o 
  -2   3  12        8.88       11.46      1.99 o 
  -1   3  12        1.80        1.66      1.04 o 
   0   3  12       40.38       42.52      3.14 o 
   1   3  12       30.32       28.11      2.91 o 
   2   3  12      101.61      108.28      4.47 o 
   3   3  12       22.92       22.53      2.69 o 
   4   3  12        4.53        5.45      1.89 o 
   5   3  12        1.59        0.20      1.78 o 
 -14   4  12       44.01       32.29      6.83 o 
 -13   4  12        2.53        1.67      3.54 o 
 -12   4  12       40.52       43.37      7.02 o 
 -11   4  12       53.92       59.92      7.78 o 
 -10   4  12       22.63       23.95      3.34 o 
  -9   4  12       43.13       45.55      4.27 o 
  -8   4  12        1.07        2.91      1.69 o 
  -7   4  12       24.71       21.84      2.75 o 
  -6   4  12       15.63       17.09      2.11 o 
  -5   4  12        0.05       -0.06      1.33 o 
  -4   4  12      271.88      247.62      5.35 o 
  -3   4  12        3.16        0.50      0.98 o 
  -2   4  12        1.38        0.72      0.96 o 
  -1   4  12       14.69       12.48      1.91 o 
   0   4  12       40.82       45.42      4.37 o 
   1   4  12       50.77       48.96      3.06 o 
   2   4  12       29.09       22.61      2.28 o 
   3   4  12       28.06       33.82      2.74 o 
   4   4  12       24.79       28.19      7.14 o 
   5   4  12        0.05       -1.82      1.82 o 
 -14   5  12        0.12        1.51      3.61 o 
 -13   5  12       15.62       14.31      4.99 o 
 -12   5  12       21.29       22.84      5.50 o 
 -11   5  12       87.12       84.11      9.19 o 
 -10   5  12      101.35       94.62      8.41 o 
  -9   5  12       37.36       30.24      2.92 o 
  -8   5  12       26.65       26.53      2.68 o 
  -7   5  12        2.96        2.39      1.27 o 
  -6   5  12       16.41       20.51      2.60 o 
  -5   5  12       98.37       92.75      3.94 o 
  -4   5  12        0.36        1.41      1.05 o 
  -3   5  12       10.38        7.05      1.49 o 
  -2   5  12        4.38        2.77      1.13 o 
  -1   5  12        4.71        7.86      1.75 o 
   0   5  12       54.28       56.35      2.78 o 
   1   5  12       17.34       16.91      1.99 o 
   2   5  12       69.26       76.64      3.66 o 
   3   5  12      162.46      173.28      6.07 o 
   4   5  12      151.71      161.46      6.08 o 
   5   5  12        6.42       15.26      4.70 o 
 -14   6  12       17.25       18.51      5.68 o 
 -13   6  12       13.62        6.65      4.45 o 
 -12   6  12       15.82       20.14      3.75 o 
 -11   6  12       13.17        8.44      2.81 o 
 -10   6  12      204.43      202.41     16.53 o 
  -9   6  12       26.66       22.25      3.48 o 
  -8   6  12       65.16       64.44      3.75 o 
  -7   6  12       73.90       67.89      3.81 o 
  -6   6  12      269.73      265.71      7.14 o 
  -5   6  12       85.41       80.11      3.93 o 
  -4   6  12        0.58        1.14      1.10 o 
  -3   6  12        0.48       -0.01      1.03 o 
  -2   6  12        5.28        4.04      1.29 o 
  -1   6  12       13.20       10.47      1.61 o 
   0   6  12       51.11       50.68      3.20 o 
   1   6  12        3.80        2.07      1.20 o 
   2   6  12       74.62       79.26      4.90 o 
   3   6  12      199.84      235.64      7.31 o 
   4   6  12      116.42      131.97      5.87 o 
 -13   7  12       20.88       26.90      4.50 o 
 -12   7  12        0.60       -1.97      1.97 o 
 -11   7  12        5.54        3.12      2.45 o 
 -10   7  12      320.55      320.59     25.86 o 
  -9   7  12        2.74        3.09      2.28 o 
  -8   7  12       20.26       19.03      2.66 o 
  -7   7  12      105.14      110.99      4.51 o 
  -6   7  12       58.05       59.74      3.64 o 
  -5   7  12       97.56       93.71      4.17 o 
  -4   7  12        1.16        2.28      1.19 o 
  -3   7  12        6.94        4.45      1.37 o 
  -2   7  12       66.00       67.81      3.47 o 
  -1   7  12       16.00       12.32      1.79 o 
   0   7  12        0.08        1.16      1.13 o 
   1   7  12        2.91        2.13      1.33 o 
   2   7  12        1.28        2.05      1.77 o 
   3   7  12      443.22      524.43     11.37 o 
   4   7  12        3.91        2.14      1.82 o 
 -13   8  12       12.18       12.99      3.52 o 
 -12   8  12        2.19        1.03      2.57 o 
 -11   8  12       52.91       55.95      5.71 o 
 -10   8  12      304.33      317.81     20.99 o 
  -9   8  12       64.36       66.73     12.23 o 
  -8   8  12        0.66       -0.07      1.57 o 
  -7   8  12       20.44       16.68      2.67 o 
  -6   8  12        9.54        5.96      2.44 o 
  -5   8  12       85.45       97.29      4.32 o 
  -4   8  12       15.81       18.23      2.12 o 
  -3   8  12        5.23        4.40      1.41 o 
  -2   8  12        3.36        2.63      1.28 o 
  -1   8  12        0.00        0.93      1.19 o 
   0   8  12       13.43       14.04      2.34 o 
   1   8  12        0.49        1.81      1.36 o 
   2   8  12        0.00        1.98      1.80 o 
   3   8  12       21.37       23.83      3.22 o 
 -12   9  12        0.52        0.75      2.75 o 
 -11   9  12       12.21       12.52      3.35 o 
 -10   9  12      100.70      107.68      6.65 o 
  -9   9  12       12.66       12.20      3.32 o 
  -8   9  12       26.94       24.70      3.22 o 
  -7   9  12       97.84      104.03      5.05 o 
  -6   9  12      106.78      114.62     10.59 o 
  -5   9  12       14.52       13.31      2.24 o 
  -4   9  12       12.43       11.22      2.48 o 
  -3   9  12        1.28        2.40      1.26 o 
  -2   9  12       15.91       23.33      2.80 o 
  -1   9  12        6.50        7.86      2.04 o 
   0   9  12      123.61      135.72      5.53 o 
   1   9  12        8.58        7.06      1.86 o 
   2   9  12       14.13       18.98      2.91 o 
 -11  10  12      120.13      119.28      7.57 o 
 -10  10  12       16.03       21.41      7.68 o 
  -9  10  12        4.89        4.46      2.15 o 
  -8  10  12       33.06       34.53      3.66 o 
  -7  10  12        5.96        4.19      1.96 o 
  -6  10  12        0.00       -0.68      1.95 o 
  -5  10  12        0.27        2.31      2.29 o 
  -4  10  12       24.72       26.97      2.99 o 
  -3  10  12       51.80       60.41      3.71 o 
  -2  10  12        7.10        8.31      2.09 o 
  -1  10  12       36.98       26.60      3.21 o 
   0  10  12      123.30      130.49      5.57 o 
   1  10  12      101.67      111.22      4.67 o 
 -10  11  12       17.27       13.95      3.80 o 
  -9  11  12       28.13       29.07      3.70 o 
  -8  11  12        7.18       10.24      2.52 o 
  -7  11  12        4.92        6.95      2.31 o 
  -6  11  12        0.66       -1.59      2.01 o 
  -5  11  12        5.57        7.35      2.71 o 
  -4  11  12        0.12        0.47      1.53 o 
  -3  11  12        1.44        4.83      2.31 o 
  -2  11  12      111.86      120.06      5.31 o 
  -1  11  12        0.09       -1.59      1.59 o 
   0  11  12      117.34      136.93      5.86 o 
  -8  12  12        6.86        6.53      2.46 o 
  -7  12  12        3.41        2.69      2.07 o 
  -6  12  12        9.02        9.03      2.51 o 
  -5  12  12       12.67       17.28      5.05 o 
  -4  12  12        9.65        7.90      2.83 o 
  -3  12  12       28.52       36.54      4.85 o 
  -2  12  12        0.47        2.06      2.36 o 
  -1  12  12       43.36       43.41      4.06 o 
 -14   1  13        1.23        0.17      3.25 o 
 -13   1  13        7.66        5.56      4.47 o 
 -12   1  13       20.61       14.55      3.12 o 
 -11   1  13        3.85        5.07      2.41 o 
 -10   1  13        0.87        1.40      2.01 o 
  -9   1  13        0.12        0.49      1.82 o 
  -8   1  13      215.55      213.90      7.88 o 
  -7   1  13      173.72      185.45     10.06 o 
  -6   1  13       42.79       44.99      4.20 o 
  -5   1  13       92.77       83.12      6.48 o 
  -4   1  13       56.53       53.54      4.45 o 
  -3   1  13       45.84       38.91      3.82 o 
  -2   1  13        0.01        0.84      1.45 o 
  -1   1  13       28.80       29.80      3.73 o 
   0   1  13        0.24       -0.11      1.47 o 
   1   1  13       18.83       12.81      2.65 o 
   2   1  13        3.28        2.13      1.90 o 
   3   1  13       27.88       23.15      4.27 o 
   4   1  13        0.36        1.07      2.09 o 
 -14   2  13        2.99        1.92      3.60 o 
 -13   2  13        7.89        8.56      4.35 o 
 -12   2  13       15.31       16.92      3.33 o 
 -11   2  13        0.48        1.16      2.41 o 
 -10   2  13       47.09       50.11      4.75 o 
  -9   2  13        4.43       -0.27      1.80 o 
  -8   2  13        8.50       12.39      6.18 o 
  -7   2  13      137.46      144.50      6.37 o 
  -6   2  13        9.51       10.48      2.47 o 
  -5   2  13      313.04      293.07      8.85 o 
  -4   2  13       74.14       66.99      5.62 o 
  -3   2  13        4.08        3.54      1.75 o 
  -2   2  13        1.99        6.10      1.85 o 
  -1   2  13       27.07       31.80      3.65 o 
   0   2  13        0.01       -0.75      1.42 o 
   1   2  13        8.85       12.05      2.70 o 
   2   2  13        3.90        2.69      1.94 o 
   3   2  13        1.98        1.83      2.01 o 
   4   2  13        6.95       11.06      2.98 o 
 -14   3  13       23.19       18.51      5.10 o 
 -13   3  13       10.07        7.57      4.03 o 
 -12   3  13       15.07        5.46      3.85 o 
 -11   3  13        1.07        3.61      2.16 o 
 -10   3  13        3.21        7.25      2.50 o 
  -9   3  13        0.01        1.08      3.36 o 
  -8   3  13       53.22       55.59      8.10 o 
  -7   3  13       42.45       45.37      5.22 o 
  -6   3  13      170.50      143.47      7.67 o 
  -5   3  13      304.56      273.52      8.62 o 
  -4   3  13      157.76      153.82      6.42 o 
  -3   3  13       15.32       17.93      2.87 o 
  -2   3  13        1.09        2.43      1.81 o 
  -1   3  13        3.96        2.01      1.69 o 
   0   3  13        4.36        3.44      2.60 o 
   1   3  13       11.86       10.28      2.57 o 
   2   3  13        0.00        1.94      1.97 o 
   3   3  13        0.13       -0.55      1.85 o 
   4   3  13       50.18       46.01      4.90 o 
 -14   4  13        3.13        8.64      4.65 o 
 -13   4  13       31.31       28.31      6.33 o 
 -12   4  13        3.94       -0.96      3.21 o 
 -11   4  13       39.24       40.52      6.88 o 
 -10   4  13       22.92       25.78      3.54 o 
  -9   4  13        3.31        0.87      1.59 o 
  -8   4  13        1.01        3.39      1.98 o 
  -7   4  13       62.30       70.26      4.78 o 
  -6   4  13       64.06       55.27      4.90 o 
  -5   4  13      560.22      533.91     12.51 o 
  -4   4  13       11.26       11.36      2.45 o 
  -3   4  13        8.69        6.53      2.08 o 
  -2   4  13       53.67       58.96      5.90 o 
  -1   4  13        0.68        0.19      1.37 o 
   0   4  13       44.05       41.96      3.40 o 
   1   4  13       15.60       18.10      2.53 o 
   2   4  13        0.76        0.57      1.53 o 
   3   4  13      186.27      194.23      6.54 o 
   4   4  13       19.67       21.94      4.86 o 
 -13   5  13        1.97       -1.36      3.18 o 
 -12   5  13        0.57       -0.89      3.34 o 
 -11   5  13       16.33       13.66      4.92 o 
 -10   5  13       43.18       38.85      6.56 o 
  -9   5  13        0.50        0.53      1.60 o 
  -8   5  13        7.39        7.84      2.26 o 
  -7   5  13       26.44       20.68      3.17 o 
  -6   5  13      129.36      109.42     10.25 o 
  -5   5  13       15.85       12.14      4.77 o 
  -4   5  13       54.06       54.53      3.66 o 
  -3   5  13       92.43       93.53      3.54 o 
  -2   5  13        1.25        1.57      1.17 o 
  -1   5  13       38.60       47.77      3.04 o 
   0   5  13       14.72       20.14      3.47 o 
   1   5  13        1.30        2.91      1.44 o 
   2   5  13        0.56       -0.14      1.70 o 
   3   5  13      146.25      151.22      9.90 o 
 -13   6  13        3.52        2.40      3.43 o 
 -12   6  13       37.41       33.25      6.77 o 
 -11   6  13        1.25        1.24      3.41 o 
 -10   6  13      198.78      201.03     12.43 o 
  -9   6  13       15.39       11.93      4.73 o 
  -8   6  13        0.93       -0.44      1.37 o 
  -7   6  13        0.17       -1.33      1.33 o 
  -6   6  13        0.18        0.89      1.32 o 
  -5   6  13        9.46       11.39      1.78 o 
  -4   6  13        5.76        5.82      1.79 o 
  -3   6  13       25.07       28.11      2.44 o 
  -2   6  13        1.68        2.93      1.29 o 
  -1   6  13        4.03        5.62      1.42 o 
   0   6  13       14.11       11.09      1.58 o 
   1   6  13      296.28      359.01      7.59 o 
   2   6  13        4.11        4.56      2.02 o 
   3   6  13       46.12       51.55      4.27 o 
 -13   7  13       11.14       16.88      5.48 o 
 -12   7  13       10.30       10.47      4.92 o 
 -11   7  13        0.04        1.31      3.37 o 
 -10   7  13       47.58       45.02      4.94 o 
  -9   7  13        7.11        1.66      2.36 o 
  -8   7  13        2.47        6.78      2.63 o 
  -7   7  13        1.12        2.56      1.46 o 
  -6   7  13        1.23        1.36      1.40 o 
  -5   7  13       23.63       24.30      2.98 o 
  -4   7  13       45.43       53.40      3.35 o 
  -3   7  13       20.36       19.16      2.18 o 
  -2   7  13        0.01        0.26      1.11 o 
  -1   7  13        0.73        1.08      1.20 o 
   0   7  13       59.87       63.42      3.37 o 
   1   7  13      145.94      181.19      6.55 o 
   2   7  13        0.41        0.87      1.70 o 
 -12   8  13       75.95       78.74     10.11 o 
 -11   8  13       12.97        7.98      3.14 o 
 -10   8  13        7.51        3.55      2.68 o 
  -9   8  13       12.05       14.05      7.78 o 
  -8   8  13        0.89        1.20      2.10 o 
  -7   8  13       44.58       38.98      6.91 o 
  -6   8  13        0.07       -0.91      1.31 o 
  -5   8  13        0.45        0.64      1.44 o 
  -4   8  13       57.85       58.80      3.58 o 
  -3   8  13        9.37       11.41      1.88 o 
  -2   8  13        8.79        5.48      2.34 o 
  -1   8  13       19.04       18.01      2.93 o 
   0   8  13      111.69      117.03      4.64 o 
   1   8  13       36.67       51.96      6.67 o 
   2   8  13        0.00        0.48      1.84 o 
 -11   9  13        0.70       -1.50      2.22 o 
 -10   9  13        0.06        0.50      2.35 o 
  -9   9  13        0.62       -0.75      2.22 o 
  -8   9  13       45.16       45.78      4.84 o 
  -7   9  13       62.34       58.51      8.17 o 
  -6   9  13        1.03        2.92      2.34 o 
  -5   9  13        2.62        5.34      1.82 o 
  -4   9  13      163.68      187.63      5.47 o 
  -3   9  13      125.57      141.06      4.78 o 
  -2   9  13        0.01        0.14      1.51 o 
  -1   9  13        1.48        5.98      1.95 o 
   0   9  13       12.24        9.57      2.46 o 
   1   9  13       13.55       17.78      2.49 o 
 -10  10  13       23.76       31.42      4.96 o 
  -9  10  13        2.78        2.36      4.58 o 
  -8  10  13        0.11       -1.60      1.85 o 
  -7  10  13        3.39        2.62      2.03 o 
  -6  10  13       54.23       61.25      5.74 o 
  -5  10  13       22.32       21.41      3.63 o 
  -4  10  13       16.33       18.86      2.36 o 
  -3  10  13       50.03       60.82      4.90 o 
  -2  10  13       86.99       94.36      5.04 o 
  -1  10  13       15.00       15.01      2.65 o 
   0  10  13       81.32       87.05      4.85 o 
  -8  11  13        0.00        0.36      1.96 o 
  -7  11  13        2.64        3.68      2.17 o 
  -6  11  13       22.20       26.11      4.20 o 
  -5  11  13        0.20        1.08      2.27 o 
  -4  11  13       56.43       60.37     12.53 o 
  -3  11  13      128.45      166.26     21.06 o 
  -2  11  13       29.64       36.57      3.74 o 
 -14   0  14       26.14       25.93      5.86 o 
 -13   0  14       28.82       26.84      5.52 o 
 -12   0  14        8.84        6.73      3.73 o 
 -11   0  14      629.85      582.71     20.35 o 
 -10   0  14      108.76      100.68      8.40 o 
  -9   0  14        4.71        6.34      3.46 o 
  -8   0  14      577.77      558.12     19.18 o 
  -7   0  14        1.06        4.62      2.76 o 
  -6   0  14       19.85       16.07      4.06 o 
  -5   0  14       11.85       16.39      3.79 o 
  -4   0  14       24.14       24.69      4.54 o 
  -3   0  14        3.68        2.64      2.59 o 
  -2   0  14      104.35      115.29      8.19 o 
  -1   0  14      293.21      358.34     14.86 o 
   0   0  14       22.67       19.40      4.36 o 
   1   0  14       76.20       88.72      7.84 o 
   2   0  14        4.57        2.83      3.01 o 
   3   0  14       22.43       17.26      4.81 o 
 -14   1  14        4.20        6.40      3.94 o 
 -13   1  14        1.52        0.47      4.36 o 
 -12   1  14        4.89        3.61      2.35 o 
 -11   1  14        2.84        4.70      2.36 o 
 -10   1  14       66.87       67.92      8.40 o 
  -9   1  14      349.38      373.66     12.26 o 
  -8   1  14       66.66       72.50      5.56 o 
  -7   1  14       56.59       54.65      4.83 o 
  -6   1  14        1.91        4.50      1.93 o 
  -5   1  14        2.41        2.56      1.70 o 
  -4   1  14        5.24        6.82      2.13 o 
  -3   1  14       36.13       29.92      3.56 o 
  -2   1  14       50.63       50.19      7.59 o 
  -1   1  14       91.23       98.43      5.48 o 
   0   1  14       10.16        7.05      2.28 o 
   1   1  14        3.52        6.40      2.22 o 
   2   1  14        5.14        4.55      2.29 o 
   3   1  14        0.01        1.35      2.13 o 
 -14   2  14       22.94       32.92      6.67 o 
 -13   2  14        5.71        6.43      3.95 o 
 -12   2  14        2.53        4.10      2.39 o 
 -11   2  14       39.92       34.94      4.29 o 
 -10   2  14        0.40        0.27      1.92 o 
  -9   2  14       15.53       13.84      2.83 o 
  -8   2  14      269.75      266.14     10.42 o 
  -7   2  14        1.26        1.38      1.88 o 
  -6   2  14      116.86      114.73      5.90 o 
  -5   2  14       20.57       19.04      3.01 o 
  -4   2  14        1.21        2.55      1.72 o 
  -3   2  14        6.11        9.15      2.28 o 
  -2   2  14        0.34        3.00      1.71 o 
  -1   2  14      115.30      119.88      6.05 o 
   0   2  14       37.25       29.55      7.21 o 
   1   2  14       23.85       23.80      3.56 o 
   2   2  14        4.44        1.52      2.15 o 
 -13   3  14       10.79       14.52      4.95 o 
 -12   3  14       19.79       22.45      3.61 o 
 -11   3  14        1.23        2.11      2.04 o 
 -10   3  14        0.70        0.66      1.74 o 
  -9   3  14       30.41       29.75      3.82 o 
  -8   3  14      120.34      115.88      5.97 o 
  -7   3  14      264.54      250.04      8.67 o 
  -6   3  14        0.00       -1.16      2.56 o 
  -5   3  14        5.24        6.03      2.02 o 
  -4   3  14       28.05       25.47      3.38 o 
  -3   3  14       10.51        7.81      2.14 o 
  -2   3  14       23.41       20.54      3.11 o 
  -1   3  14       13.94       12.84      2.75 o 
   0   3  14        4.81        4.25      2.14 o 
   1   3  14        9.32        8.02      2.49 o 
   2   3  14        0.40       -1.04      2.49 o 
 -13   4  14       16.08       13.83      4.87 o 
 -12   4  14       14.70       11.62      4.78 o 
 -11   4  14       54.43       57.40      7.83 o 
 -10   4  14        0.79        1.16      3.01 o 
  -9   4  14        9.92       12.02      2.79 o 
  -8   4  14        0.11        1.76      1.90 o 
  -7   4  14        5.61        3.79      4.68 o 
  -6   4  14      134.78      142.22      6.58 o 
  -5   4  14        7.10        5.55      2.13 o 
  -4   4  14        1.79        1.79      1.68 o 
  -3   4  14       52.58       45.07      4.39 o 
  -2   4  14        0.15        0.87      1.47 o 
  -1   4  14       39.71       39.48      6.19 o 
   0   4  14       18.08       19.65      3.17 o 
   1   4  14       74.81       86.83      5.93 o 
   2   4  14        0.95       -0.22      2.05 o 
 -13   5  14       17.88       15.31      5.38 o 
 -12   5  14       14.41       11.30      4.65 o 
 -11   5  14        6.32       12.57      4.87 o 
 -10   5  14       42.23       40.31      6.94 o 
  -9   5  14      153.03      160.63      7.04 o 
  -8   5  14       36.21       34.64      4.91 o 
  -7   5  14       20.63       18.05      4.74 o 
  -6   5  14        0.09       -0.10      1.57 o 
  -5   5  14        2.89        2.18      2.16 o 
  -4   5  14       32.62       27.72      3.62 o 
  -3   5  14       41.60       42.75      7.73 o 
  -2   5  14       18.24       16.98      2.95 o 
  -1   5  14       62.32       46.51      6.11 o 
   0   5  14      159.84      175.44     11.51 o 
   1   5  14      124.27      150.89      7.21 o 
   2   5  14        0.00        4.06      3.44 o 
 -12   6  14       21.69       18.46      5.55 o 
 -11   6  14       21.04       14.14      4.87 o 
 -10   6  14        0.06       -2.52      3.14 o 
  -9   6  14        2.23       -2.97      2.97 o 
  -8   6  14       53.01       65.60      6.78 o 
  -7   6  14        0.88        1.00      1.68 o 
  -6   6  14        2.41        2.47      1.91 o 
  -5   6  14        0.37        0.32      1.72 o 
  -4   6  14        1.81        0.47      1.57 o 
  -3   6  14       15.22       18.54      4.58 o 
  -2   6  14        3.96        3.71      2.20 o 
  -1   6  14       10.78        9.10      1.69 o 
   0   6  14      493.97      561.17     14.04 o 
   1   6  14       55.39       54.00      7.64 o 
 -12   7  14       21.27        8.71      4.57 o 
 -11   7  14       10.06        6.32      4.34 o 
 -10   7  14       53.62       49.62      7.83 o 
  -9   7  14       75.12       81.48      9.60 o 
  -8   7  14       12.55       16.59      5.07 o 
  -7   7  14        0.20       -1.59      1.59 o 
  -6   7  14        1.84        1.44      1.82 o 
  -5   7  14        9.68        5.73      1.88 o 
  -4   7  14        1.14        0.19      1.13 o 
  -3   7  14        4.16        5.31      1.51 o 
  -2   7  14        0.18        0.73      1.25 o 
  -1   7  14        1.31        0.07      1.40 o 
   0   7  14       73.54       91.95      5.59 o 
 -11   8  14       35.85       31.01      6.89 o 
 -10   8  14       93.14      100.44     10.97 o 
  -9   8  14       35.52       30.81      6.57 o 
  -8   8  14       17.88       16.63      3.46 o 
  -7   8  14        0.06        1.12      2.25 o 
  -6   8  14        0.60        0.15      1.48 o 
  -5   8  14       10.61        9.02      2.09 o 
  -4   8  14        9.17        7.86      1.78 o 
  -3   8  14       42.95       41.96      3.15 o 
  -2   8  14        2.49        3.43      1.54 o 
  -1   8  14        9.83       14.92      3.34 o 
   0   8  14      177.96      206.59     14.20 o 
 -10   9  14        0.05       -0.86      3.58 o 
  -9   9  14        0.40        4.86      2.69 o 
  -8   9  14       35.19       38.00      4.90 o 
  -7   9  14       22.86       24.70      4.04 o 
  -6   9  14       18.40       19.40      3.52 o 
  -5   9  14        4.98        6.01      1.69 o 
  -4   9  14       38.91       39.62      4.40 o 
  -3   9  14       17.87       17.55      2.33 o 
  -2   9  14       14.31       15.16      2.64 o 
  -1   9  14       15.03       14.83      3.15 o 
  -8  10  14        8.42        8.49      3.15 o 
  -7  10  14        2.10        4.01      2.14 o 
  -6  10  14        8.70        8.55      3.05 o 
  -5  10  14       72.77       79.11      7.08 o 
  -4  10  14        1.01        0.66      1.38 o 
  -3  10  14      124.50      152.30      6.14 o 
 -13   1  15       15.57       12.78      3.22 o 
 -12   1  15        3.03        4.22      2.56 o 
 -11   1  15        1.91        1.61      2.20 o 
 -10   1  15       20.69       24.01      3.72 o 
  -9   1  15       12.41       15.94      3.18 o 
  -8   1  15       13.66       11.15      2.81 o 
  -7   1  15        6.75        6.08      4.01 o 
  -6   1  15        0.39        0.17      2.13 o 
  -5   1  15        4.23        4.77      2.04 o 
  -4   1  15       11.83       13.12      2.67 o 
  -3   1  15        0.09       -1.18      1.65 o 
  -2   1  15        0.85       -0.74      1.74 o 
  -1   1  15        0.43        1.27      1.75 o 
   0   1  15       19.95       26.25      4.73 o 
   1   1  15       16.33       22.50      3.79 o 
 -13   2  15       11.10       13.31      3.23 o 
 -12   2  15        2.98        4.14      2.32 o 
 -11   2  15      126.29      131.15     11.71 o 
 -10   2  15       48.02       37.61      4.45 o 
  -9   2  15       44.01       40.96      4.69 o 
  -8   2  15      127.35      122.25      6.37 o 
  -7   2  15      128.84      137.47      6.65 o 
  -6   2  15       18.80       19.78      3.21 o 
  -5   2  15        0.01       -1.37      1.37 o 
  -4   2  15       28.20       26.18      4.57 o 
  -3   2  15        1.76        2.82      2.00 o 
  -2   2  15        8.83        8.74      2.34 o 
  -1   2  15        4.87        4.12      2.14 o 
   0   2  15       12.18       16.97      5.59 o 
   1   2  15        2.82        2.06      2.08 o 
 -13   3  15       14.61       10.16      4.61 o 
 -12   3  15        0.39        3.13      2.21 o 
 -11   3  15        0.28        1.67      2.52 o 
 -10   3  15       61.58       58.97      5.38 o 
  -9   3  15        1.28        3.50      2.26 o 
  -8   3  15      265.97      255.17     12.51 o 
  -7   3  15        5.22        6.21      2.15 o 
  -6   3  15        0.43        0.88      1.68 o 
  -5   3  15       16.71       14.73      2.88 o 
  -4   3  15        4.36        6.75      2.91 o 
  -3   3  15        5.74        0.29      1.64 o 
  -2   3  15        1.91        1.82      2.02 o 
  -1   3  15        1.14        1.57      1.88 o 
   0   3  15       42.57       44.11      4.83 o 
   1   3  15        0.71        0.08      1.87 o 
 -12   4  15        1.80        4.13      3.84 o 
 -11   4  15        0.55        6.19      2.69 o 
 -10   4  15       15.12       19.13      6.38 o 
  -9   4  15       70.43       58.22      5.60 o 
  -8   4  15       92.41       93.48      5.65 o 
  -7   4  15      169.32      174.80      7.63 o 
  -6   4  15       55.11       57.14      5.13 o 
  -5   4  15        1.31        0.99      2.47 o 
  -4   4  15        9.70        7.48      2.38 o 
  -3   4  15        0.05        0.08      1.61 o 
  -2   4  15       18.91       18.84      4.33 o 
  -1   4  15        0.30       -0.82      1.77 o 
   0   4  15       98.66      101.21      6.57 o 
 -12   5  15        1.63       -1.93      3.55 o 
 -11   5  15        2.50        1.51      3.37 o 
 -10   5  15       21.82       26.68      3.73 o 
  -9   5  15        6.43        6.79      2.44 o 
  -8   5  15       60.79       60.71      5.33 o 
  -7   5  15        0.31        0.93      1.80 o 
  -6   5  15       12.12        9.43      2.59 o 
  -5   5  15       21.31       27.65      3.72 o 
  -4   5  15        3.01        5.60      2.18 o 
  -3   5  15       26.94       24.84      3.58 o 
  -2   5  15      116.54      135.33      6.84 o 
  -1   5  15        0.73        2.56      2.35 o 
   0   5  15      117.64      133.54      7.08 o 
 -11   6  15        0.55        0.74      3.70 o 
 -10   6  15        3.05        4.69      3.76 o 
  -9   6  15       14.48        8.69      4.04 o 
  -8   6  15        0.06        3.80      1.98 o 
  -7   6  15        5.82        5.45      2.26 o 
  -6   6  15        0.45        0.89      1.74 o 
  -5   6  15        1.82        5.94      2.31 o 
  -4   6  15       12.06        8.39      5.32 o 
  -3   6  15       63.24       75.10      6.67 o 
  -2   6  15       32.70       40.03      4.50 o 
  -1   6  15        1.28        3.54      2.29 o 
 -10   7  15        7.10        3.19      4.08 o 
  -9   7  15        4.89       10.78      4.48 o 
  -8   7  15        5.87        5.92      3.78 o 
  -7   7  15       23.12       18.40      3.27 o 
  -6   7  15        2.07        4.07      4.84 o 
  -5   7  15        0.04        3.19      2.03 o 
  -4   7  15        1.57       -0.50      3.48 o 
  -3   7  15       13.95       22.73      3.48 o 
  -2   7  15      194.66      245.25     28.69 o 
  -9   8  15        0.06        1.58      3.67 o 
  -8   8  15        0.62       -0.36      3.38 o 
  -7   8  15       97.83      100.18      9.12 o 
  -6   8  15       62.04       66.87      5.73 o 
  -5   8  15        5.36        8.84      2.54 o 
  -4   8  15       15.62       20.58      3.42 o 
  -3   8  15        9.20        9.38      2.62 o 
  -7   9  15       43.49       48.03      7.77 o 
  -6   9  15       22.91       20.72      5.36 o 
  -5   9  15       14.50       15.98      3.23 o 
 -12   0  16      198.90      212.13     12.98 o 
 -11   0  16        0.46        1.28      3.00 o 
 -10   0  16       10.82       13.13      4.39 o 
  -9   0  16       12.36       17.09      4.81 o 
  -8   0  16        7.54        7.18      3.07 o 
  -7   0  16        6.32        7.41      3.78 o 
  -6   0  16        7.36        4.46      2.86 o 
  -5   0  16       51.94       47.69      6.83 o 
  -4   0  16      139.91      149.71     10.13 o 
  -3   0  16        0.66       -0.74      2.39 o 
  -2   0  16        3.27        1.91      2.73 o 
  -1   0  16        2.40        3.60      3.35 o 
 -12   1  16       20.22       20.28      3.83 o 
 -11   1  16      160.23      164.63      7.98 o 
 -10   1  16        0.73        2.72      3.75 o 
  -9   1  16        3.04        2.83      2.02 o 
  -8   1  16       21.46       15.52      7.70 o 
  -7   1  16        2.01        3.73      3.50 o 
  -6   1  16        0.40        0.43      2.28 o 
  -5   1  16       37.85       41.76     12.86 o 
  -4   1  16      118.01      138.79      6.91 o 
  -3   1  16       30.41       25.66      6.10 o 
  -2   1  16       39.19       39.72      5.35 o 
  -1   1  16       22.20       18.12      3.51 o 
 -11   2  16       48.17       43.28     10.35 o 
 -10   2  16       83.30       84.63     11.14 o 
  -9   2  16        4.00        3.39      2.07 o 
  -8   2  16        0.17       -0.62      1.63 o 
  -7   2  16        4.48        3.41      1.96 o 
  -6   2  16       29.36       39.91      8.38 o 
  -5   2  16       18.77       18.95      9.01 o 
  -4   2  16       42.06       40.08      4.39 o 
  -3   2  16       11.66        9.46      2.62 o 
  -2   2  16       12.10       13.03      2.84 o 
  -1   2  16        0.02        1.19      1.99 o 
 -11   3  16       29.14       28.10      4.03 o 
 -10   3  16        5.87        5.73      2.50 o 
  -9   3  16      142.47      137.50      7.12 o 
  -8   3  16        0.95        1.91      2.99 o 
  -7   3  16        0.67       -0.71      1.64 o 
  -6   3  16       16.92       17.83      3.11 o 
  -5   3  16        1.29        3.36      1.89 o 
  -4   3  16       17.83       17.25      3.13 o 
  -3   3  16        3.22        2.70      2.89 o 
  -2   3  16        1.02        1.47      1.92 o 
 -11   4  16        3.11        5.29      2.27 o 
 -10   4  16       64.74       61.06      5.56 o 
  -9   4  16        0.41        4.65      2.38 o 
  -8   4  16        2.73        4.30      2.07 o 
  -7   4  16       48.09       43.15      4.65 o 
  -6   4  16        0.09        0.41      1.74 o 
  -5   4  16       10.84        7.95      2.49 o 
  -4   4  16       27.42       34.76      4.83 o 
  -3   4  16       21.81       20.90      5.28 o 
  -2   4  16       16.42       16.14      3.67 o 
 -10   5  16        1.07        2.05      3.04 o 
  -9   5  16       10.91       13.60      3.49 o 
  -8   5  16       17.70       17.43      3.28 o 
  -7   5  16        0.09        1.32      1.90 o 
  -6   5  16       21.06       22.55      3.57 o 
  -5   5  16        3.71        2.50      3.09 o 
  -4   5  16       12.28       10.75      3.95 o 
  -3   5  16      215.81      227.08     11.46 o 
  -9   6  16        3.25        6.97      2.49 o 
  -8   6  16        4.73        2.37      2.20 o 
  -7   6  16       18.42       20.05      8.28 o 
  -6   6  16       11.91       12.50      4.72 o 
  -5   6  16        1.84        2.03      1.96 o 
  -4   6  16        5.31        4.82      2.27 o 
  -7   7  16        3.93        2.12      2.11 o 
  -6   7  16        3.61        2.79      2.09 o 
  -9   1  17       12.03       13.63      3.04 o 
  -8   1  17        0.01        2.53      1.78 o 
  -7   1  17       18.83       14.38      2.93 o 
  -6   1  17        0.00        0.57      2.70 o 
  -5   1  17       12.77       11.80      2.84 o 
  -4   1  17        3.86        4.90      3.49 o 
  -9   2  17        0.06        0.77      1.89 o 
  -8   2  17        0.00        0.15      2.68 o 
  -7   2  17        6.41        7.66      2.53 o 
  -6   2  17        1.36        0.68      1.80 o 
  -5   2  17        1.10        3.20      2.15 o 
  -4   2  17        2.06        3.32      2.08 o 
  -9   3  17        2.40        4.76      2.37 o 
  -8   3  17        0.37        1.26      1.89 o 
  -7   3  17        7.45        3.65      2.08 o 
  -6   3  17        1.76        4.32      2.25 o 
  -5   3  17        1.52        4.98      2.10 o 
  -7   4  17        0.40        1.71      2.71 o 
                                                 
